# Supplementary material for: Deep-branching ANME-1c archaea grow at the upper temperature limit of anaerobic oxidation of methane
Source: Front Microbiol. 2022 Sep 23;13:988871. doi: 10.3389/fmicb.2022.988871 (PMC9539880; doi:10.3389/fmicb.2022.988871)
Supplement: SUPPLEMENTARY TABLE 3 — Genomes and conserved marker genes used for archaeal/bacterial phylogenomic tree calculation. [file Table_3.xlsx]

## Sheet: Description
	Supplementary Table 3
	Genomes and conserved marker genes used for archaeal/bacterial phylogenomic tree calculation.
	Tab	Description
	Supp_Table_3.1	Archaeal reference genomes.
	Supp_Table_3.2	Archaeal conserved marker genes.
	Supp_Table_3.3	Bacterial reference genomes.
	Supp_Table_3.4	Bacterial conserved marker genes.

## Sheet: Supp_Table_3.1
Name_in_tree	Clade	GenBank	Assembly	BioSample	Organism	Site	Reference_DOI
ex4572_4	ANME-1a	GCA_002254785.1	ASM225478v1	SAMN06647984	ANME-1 cluster archaeon ex4572_4	Guaymas Basin	https://doi.org/10.1186/s40168-017-0322-2
-	ANME-1a	GCA_003160755.1	ASM316075v1	SAMN09045419	Methanomicrobiales archaeon	Aarhus Bay	-
G37ANME1	ANME-1a	GCA_003194425.1	ASM319442v1	SAMN08434975	Methanophagales archaeon	Guaymas Basin	https://doi.org/10.1111/1462-2920.14077
G60 ANME1	ANME-1a	GCA_003194435.1	ASM319443v1	SAMN08434988	Methanophagales archaeon	Guaymas Basin	https://doi.org/10.1111/1462-2920.14077
WYZ-LMO12	ANME-1a	GCA_003601545.1	ASM360154v1	SAMN08103064	Methanophagales archaeon	Guaymas Basin	https://doi.org/10.1111/1462-2920.14568
WYZ-LMO13	ANME-1a	GCA_003601795.1	ASM360179v1	SAMN08103065	Methanophagales archaeon	Guaymas Basin	https://doi.org/10.1111/1462-2920.14568
B64_G16	ANME-1a	GCA_003661125.1	ASM366112v1	SAMN09214940	Methanosarcinales archaeon	Guaymas Basin	https://doi.org/10.1186/s40168-017-0322-2
B48_G6	ANME-1a	GCA_003661165.1	ASM366116v1	SAMN09215141	Methanosarcinales archaeon	Guaymas Basin	https://doi.org/10.1186/s40168-017-0322-2
1244-F3-H4-B6	ANME-1a	GCA_009618475.1	ASM961847v1	SAMN13181027	Methanosarcinales archaeon	Eastern North Pacific Ocean	-
GoMg2	ANME-1a	GCA_013180585.1	ASM1318058v1	SAMN08574219	ANME-1 cluster archaeon GoMg2	Gulf of Mexioo	https://doi.org/10.3389/fmicb.2018.02917
GoMg1	ANME-1a	GCA_013180605.1	ASM1318060v1	SAMN08574220	ANME-1 cluster archaeon GoMg1	Gulf of Mexioo	https://doi.org/10.3389/fmicb.2018.02917
Agg-C03	ANME-1a	GCA_013374425.1	ASM1337442v1	SAMN08574226	Methanophagales archaeon	Hydrate Ridge	https://doi.org/10.3389/fmicb.2018.02917
CONS3730H04p2b1	ANME-1a	GCA_013374505.1	ASM1337450v1	SAMN08574227	Methanophagales archaeon	Hydrate Ridge	https://doi.org/10.3389/fmicb.2018.02917
CONS3730F07p2b1	ANME-1a	GCA_013374555.1	ASM1337455v1	SAMN08574224	Methanophagales archaeon	Hydrate Ridge	https://doi.org/10.3389/fmicb.2018.02917
AAA252-L18	ANME-1a	GCA_020793595.1	ASM2079359v1	SAMN08574225	Methanophagales archaeon	Mud volcano, Gulf of Cádiz	https://doi.org/10.3389/fmicb.2018.02917
AUK001	ANME-1a	GCA_021159465.1	ASM2115946v1	SAMN18353497	Methanophagales archaeon	Pescadero Basin	-
AUK002	ANME-1a	GCA_021159475.1	ASM2115947v1	SAMN18353498	Methanophagales archaeon	Pescadero Basin	-
AUK217	ANME-1a	GCA_021161765.1	ASM2116176v1	SAMN18353713	Methanophagales archaeon	Pescadero Basin	-
-	ANME-1b	GCA_003336485.1	ASM333648v1	SAMN08574241	Methanophagales archaeon		https://doi.org/10.3389/fmicb.2018.02917
FP565147.1	ANME-1b	FP565147.1	-	-	uncultured archaeon ANME-1		https://doi.org/10.1111/j.1462-2920.2009.02083.x
ANME-1-THS	ANME-1b	GCA_004212135.1	ASM421213v1	SAMN10387997	Methanophagales archaeon ANME-1-THS	Tibetan Hot Spring sediment	https://doi.org/10.1038/s41564-019-0363-3
AG-394-G06	ANME-1b	GCA_009903405.1	ASM990340v1	SAMN08432499	ANME-1 cluster archaeon AG-394-G06		https://doi.org/10.3389/fmicb.2018.02917
AG-394-G21	ANME-1b	GCA_009903435.1	ASM990343v1	SAMN08432500	ANME-1 cluster archaeon AG-394-G21		https://doi.org/10.3389/fmicb.2018.02917
SpSt-1198	ANME-1b	GCA_011049045.1	ASM1104904v1	SAMN09639115	Methanomicrobia archaeon	Blank Spring CA	https://doi.org/10.1128/msystems.00795-19
UWMA-0191	ANME-1b	GCA_012962515.1	ASM1296251v1	SAMN10967532	Methanophagales archaeon	Mid-Cayman Rise Vent Fluids	https://doi.org/10.1038/s41396-020-0669-4
GoMg4	ANME-1b	GCA_012979255.1	ASM1297925v1	SAMN08574218	ANME-1 cluster archaeon GoMg4		https://doi.org/10.3389/fmicb.2018.02917
GLR107	ANME-1b	GCA_013139985.1	ASM1313998v1	SAMN13287923	Methanophagales archaeon		-
GoMg3.2	ANME-1b	GCA_013180565.1	ASM1318056v1	SAMN08574217	ANME-1 cluster archaeon GoMg3.2		https://doi.org/10.3389/fmicb.2018.02917
Kmv05	ANME-1b	GCA_014859735.1	ASM1485973v1	SAMN15871821	Methanophagales archaeon	Mud volcano East Crimea	-
CR_Bin_179	ANME-1b	GCA_017883965.1	ASM1788396v1	SAMN18059653	Methanophagales archaeon	Costa Rica Margin sediment	https://doi.org/10.1038/s43705-021-00027-x
12019_bin1_ANME1_50	ANME-1c	-	-	-	ANME-1c_Pescadero (bin1)		-
B22_G9	ANME-1c	GCA_003661195.1	ASM366119v1	SAMN09215218	Methanosarcinales archaeon	Guaymas Basin	https://doi.org/10.1186/s40168-017-0322-2
AUK264	ANME-1c	GCA_021160825.1	ASM2116082v1	SAMN18353760	Methanophagales archaeon		-
ANME-1 AOM70	ANME-1c	-	-	SAMN27514932	ANME-1c_AOM70	Guaymas Basin	This study
NA091.008_bin2_ANME1_15	ANME-1c	-	-	-	ANME-1c_Pescadero (bin2)	Pescadero Basin	-
bin1 alkano	Ca. Alkanophagales	-	-	-	Ca. Alkanophagales (bin1)		-
bin4 alkano	Ca. Alkanophagales	-	-	-	Ca. Alkanophagales (bin4)		-
B39_G2	Ca. Alkanophagales	GCA_003661185.1	ASM366118v1	SAMN09215057	Methanosarcinales archaeon		https://doi.org/10.1186/s40168-017-0322-2
3300027852_63 Ca. Santabarbaracales	Ca. Santabarbaracales	-	-	-	Ca. Santabarbaracales		-
Ca. Syntrophoarchaeum caldarius BOX2	Ca. Syntrophoarchaeales	GCA_001766815.1	ASM176681v1	SAMN04880560	Candidatus Syntrophoarchaeum caldarius		https://doi.org/10.1038/nature20152
Ca. Syntrophoarchaeum butanivorans BOX1	Ca. Syntrophoarchaeales	GCA_001766825.1	ASM176682v1	SAMN04871411	Candidatus Syntrophoarchaeum butanivorans		https://doi.org/10.1038/nature20152
WYZ-LMO15	Ca. Syntrophoarchaeales	GCA_003601555.1	ASM360155v1	SAMN08103062	Candidatus Syntrophoarchaeum sp. WYZ-LMO15		https://doi.org/10.1111/1462-2920.14568
HyVt-185	Ca. Syntrophoarchaeales	GCA_011042965.1	ASM1104296v1	SAMN09638356	Candidatus Syntrophoarchaeum butanivorans		https://doi.org/10.1128/msystems.00795-19
HyVt-386	Ca. Syntrophoarchaeales	GCA_011052865.1	ASM1105286v1	SAMN09638579	Candidatus Syntrophoarchaeum butanivorans		https://doi.org/10.1128/msystems.00795-19
Ca. Syntrophoarchaeum sp. GoM_oil	Ca. Syntrophoarchaeales	GCA_902158755.1	SYNGOMJ08	SAMEA5756322	Candidatus Syntrophoarchaeum sp. GoM_oil		-
-	Geoglobales	GCA_000789255.1	ASM78925v1	SAMN03070125	Geoglobus acetivorans		https://doi.org/10.1099/ijs.0.011080-0
-	Geoglobales	GCA_001006045.1	ASM100604v1	SAMN02988852	Geoglobus ahangari		https://doi.org/10.1099/00207713-52-3-719
-	Geoglobales	GCA_002494725.1	ASM249472v1	SAMN06027494	Geoglobus sp. UBA235		https://doi.org/10.1038/s41564-017-0012-7
SpSt-97	Geoglobales	GCA_011357905.1	ASM1135790v1	SAMN09640124	Geoglobus ahangari		https://doi.org/10.1128/msystems.00795-19
SpSt-62	Geoglobales	GCA_011364465.1	ASM1136446v1	SAMN09639736	Geoglobus ahangari		https://doi.org/10.1128/msystems.00795-19
SpSt-10	Geoglobales	GCA_011371975.1	ASM1137197v1	SAMN09638895	Geoglobus ahangari		https://doi.org/10.1128/msystems.00795-19
-	Geoglobales	GCA_015163485.1	ASM1516348v1	SAMN16077771	Geoglobus acetivorans		https://doi.org/10.1099/ijs.0.011080-0
-	Geoglobales	GCA_015520965.1	ASM1552096v1	SAMN12837312	Geoglobus sp.		https://doi.org/10.1073/pnas.2019021117
-	Geoglobales	GCA_015522195.1	ASM1552219v1	SAMN12837251	Geoglobus sp.		https://doi.org/10.1073/pnas.2019021117
S009_8	Geoglobales	GCA_015523645.1	ASM1552364v1	SAMN12837179	Geoglobus sp.		https://doi.org/10.1073/pnas.2019021117

## Sheet: Supp_Table_3.2
gene	accession
RNA_pol_rpoA1	TIGR02390
RNA_pol_rpoA2	TIGR02389
rpoB_arch	TIGR03670
uS2_euk_arch	TIGR01012
uS10_euk_arch	TIGR01046
aIF-2	TIGR00491
arch_KAE1	TIGR03722
uL22_arch_euk	TIGR01038
rpl4p_arch	TIGR03672
Ribosomal_L2	PF00181
uS9_arch	TIGR03627
L3_arch	TIGR03626
pheT_arch	TIGR00471
pheS	TIGR00468
uL14_arch	TIGR03673
uS5_euk_arch	TIGR01020
uS19_arch	TIGR01025
uS7_euk_arch	TIGR01028
uL16_euk_arch	TIGR00279
uS13_arch	TIGR03629
Ribosomal_L15e	PF00827
uL23_arch	TIGR03636
uL6_arch	TIGR03653
Ribosomal_L11_N	PF03946
uS12_E_A	TIGR00982
L29	TIGR00012
uS3_euk_arch	TIGR01008
arch_S11P	TIGR03628
eS8	TIGR00307
TruB	TIGR00431
Ribosomal_L5e	PF17144
Ribosomal_S15	PF00312
uS17_arch	TIGR03630
L13_A_E	TIGR01077
TIGR00729	TIGR00729
rplX_A_E	TIGR01080
uL30_arch	TIGR01309
uS4_arch	TIGR01018

## Sheet: Supp_Table_3.3
Name_in_tree	GenBank	Assembly	BioSample	JGI taxon	Organism
	-	-	-	-	Thermodesulfobacterium bin40_16
Pescadero Coassembly bin44_17	-	-	-	-	Thermodesulfobacterium bin44_17
Pescadero Coassembly bin53_20	-	-	-	-	Thermodesulfobacterium bin53_20
GCA_000215975.1 Thermodesulfobacterium geofontis OPF15	GCA_000215975.1	ASM21597v1	SAMN02232058	-	Thermodesulfobacterium geofontis OPF15
	GCA_000217795.1	ASM21779v1	SAMN02232057	-	Thermodesulfatator indicus DSM 15286
	GCA_000421585.1	ASM42158v1	SAMN02440586	-	Thermodesulfatator atlanticus DSM 21156
GCA_000421605.1 Thermodesulfobacterium thermophilum DSM1276	GCA_000421605.1	ASM42160v1	SAMN02441582	-	Thermodesulfobacterium thermophilum DSM 1276
GCA_000423845.1 Thermodesulfobacterium hveragerdense DSM 12571	GCA_000423845.1	ASM42384v1	SAMN02441489	-	Thermodesulfobacterium hveragerdense DSM 12571
	GCA_000424685.1	ASM42468v1	SAMN02441148	-	Methylococcus capsulatus str. Texas = ATCC 19069
	GCA_000472805.1	ASM47280v1	SAMN02441126	-	Desulfosarcina sp. BuS5
	GCA_000621145.1	ASM62114v1	SAMN02743974	-	Desulfobulbus elongatus DSM 2908
	GCA_000685925.1	ASM68592v1	SAMN02743378	-	Methylobacter tundripaludum 21/22
	GCA_000733835.1	ASM73383v1	SAMN02745464	-	Methylobacter tundripaludum 31/32
GCA_000734015.1 Thermodesulfobacterium commune DSM 2178	GCA_000734015.1	ASM73401v1	SAMN02934663	-	Thermodesulfobacterium commune DSM 2178
GCA_000746255.1 Thermodesulfobacterium hydrogeniphilum	GCA_000746255.1	ASM74625v1	SAMN02934663	-	Thermodesulfobacterium commune DSM 2178
GCA_000746435.1 Thermodesulfobacterium commune DSM 2178	GCA_000746435.1	ASM74643v1	SAMN02744091	-	Thermodesulfobacterium commune DSM 2178
	GCA_001273775.1	ASM127377v1	SAMN03702441	-	Nitrospira moscoviensis
GCA_001508095.1 Thermodesulfobacterium commune 37_1485	GCA_001508095.1	ASM150809v1	SAMN03445130	-	Thermodesulfobacterium commune
GCA_001508775.1 Thermodesulfobacterium sp. 37_54	GCA_001508775.1	ASM150877v1	SAMN03445117	-	Thermodesulfobacterium sp. 37_54
GCA_001508915.1 Thermodesulfobacterium commune 37_35	GCA_001508915.1	ASM150891v1	SAMN03445142	-	Thermodesulfobacterium commune
	GCA_001548275.1	ASM154827v1	SAMD00039083	-	Caldimicrobium thiodismutans
	GCA_001577525.1	ASM157752v1	SAMN03372543	-	Candidatus Desulfofervidus auxilii
	GCA_001642325.1	ASM164232v1	SAMN04478079	-	Thermodesulfatator autotrophicus
	GCA_001652585.1	ASM165258v1	SAMN04623574	-	Thermosulfurimonas dismutans
GCA_002441365.1 Thermodesulfobacterium commune UBA6246	GCA_002441365.1	ASM244136v1	SAMN06455986	-	Thermodesulfobacterium commune
GCA_008630935.1 Thermodesulfobacterium sp. TA1	GCA_008630935.1	ASM863093v1	SAMN12730809	-	Thermodesulfobacterium sp. TA1
	GCA_002441555.1	ASM244155v1	SAMN06454325	-	Thermodesulfobacteriaceae bacterium UBA6232
	GCA_002877875.1	ASM287787v1	SAMN08107324	-	Caldimicrobium thiodismutans
GCA_002877985.1 Thermodesulfobacterium geofontis ZAV-08	GCA_002877985.1	ASM287798v1	SAMN08107317	-	Thermodesulfobacterium geofontis
GCA_002878125.1 Thermodesulfobacterium geofontis ARK-04	GCA_002878125.1	GCA_002878125.1	SAMN08107297	-	Thermodesulfobacterium geofontis
GCA_003444165.1 Thermodesulfobacterium commune UBA12529	GCA_003444165.1	ASM344416v1	SAMN08017432	-	Thermodesulfobacterium commune
GCA_003509565.1 Thermodesulfobacterium commune	GCA_003509565.1	ASM350956v1	SAMN08019213	-	Thermodesulfobacterium commune
GCA_003517545.1 Thermodesulfobacterium commune UBA12172	GCA_003517545.1	ASM351754v1	SAMN08019505	-	Thermodesulfobacterium commune
GCA_003526205.1 Thermodesulfobacterium commune UBA12519	GCA_003526205.1	ASM352620v1	SAMN08020314	-	Thermodesulfobacterium commune
GCA_003641595.1 B8_G2	GCA_003641595.1	ASM364159v1	SAMN09215085	-	Thermodesulfobacteria bacterium
GCA_003641605.1 Thermodesulfobacteria bacterium B74_G16	GCA_003641605.1	ASM364160v1	SAMN09214980	-	Thermodesulfobacteria bacterium
GCA_003641645.1 B27_G15	GCA_003641645.1	ASM364164v1	SAMN09214901	-	Thermodesulfobacteria bacterium
	GCA_003644025.1	ASM364402v1	SAMN09215171	-	Thermodesulfobacteria bacterium
GCA_003645605.1 Thermodesulfobacteria bacterium B4_G9	GCA_003645605.1	ASM364560v1	SAMN09215301	-	Thermodesulfobacteria bacterium
	GCA_003978075.1	ASM397807v1	SAMN09407893	-	Thermodesulfatator sp.
GCA_003978135.1 Thermodesulfatator sp. MAG 87	GCA_003978135.1	ASM397813v1	SAMN09407892	-	Thermodesulfatator sp.
	GCA_004525335.1	ASM452533v1	SAMN11127084	-	Thermodesulfobacteriales bacterium
	GCA_009903935.1	ASM990393v1	SAMN13824555	-	Caldimicrobium sp.
	GCA_011039335.1	ASM1103933v1	SAMN09638410	-	Candidatus Desulfofervidus auxilii
	GCA_011039895.1	ASM1103989v1	SAMN09638277	-	Candidatus Desulfofervidus auxilii
GCA_011049835.1 Thermodesulfobacterium geofontis HyVt-36	GCA_011049835.1	ASM1104983v1	SAMN09638550	-	Thermodesulfobacterium geofontis
	GCA_011051585.1	ASM1105158v1	SAMN09638650	-	Candidatus Desulfofervidus auxilii
	GCA_011052695.1	ASM1105269v1	SAMN09638587	-	Candidatus Desulfofervidus auxilii
	GCA_011052795.1	ASM1105279v1	SAMN09638582	-	Candidatus Desulfofervidus auxilii
	GCA_011055415.1	ASM1105541v1	SAMN09639140	-	Caldimicrobium sp.
	GCA_011207455.1	ASM1120745v1	SAMN14116118	-	Thermosulfuriphilus ammonigenes
	GCA_011321895.1	ASM1132189v1	SAMN09638743	-	Thermodesulfatator atlanticus
	GCA_011322185.1	ASM1132189v1	SAMN09638743	-	Thermodesulfatator atlanticus
	GCA_011322625.1	ASM1132262v1	SAMN09638687	-	Thermosulfurimonas dismutans
	GCA_011334295.1	ASM1133429v1	SAMN09640135	-	Caldimicrobium sp.
	GCA_011361835.1	ASM1136183v1	SAMN09639852	-	Caldimicrobium sp.
GCA_011361985.1 Thermodesulfobacterium geofontis SpSt-711	GCA_011361985.1	ASM1136198v1	SAMN09639838	-	Thermodesulfobacterium geofontis
	GCA_011362055.1	ASM1136205v1	SAMN09639833	-	Caldimicrobium sp.
GCA_011362605.1 Thermodesulfobacterium geofontis SpSt-44	GCA_011362605.1	ASM1136260v1	SAMN09639536	-	Thermodesulfobacterium geofontis
	GCA_011364275.1	ASM1136427v1	SAMN09639762	-	Caldimicrobium thiodismutans
GCA_011367055.1 Thermodesulfobacterium geofontis SpSt-6	GCA_011367055.1	ASM1136705v1	SAMN09639713	-	Thermodesulfobacterium geofontis
	GCA_011369865.1	ASM1136986v1	SAMN09639720	-	Caldimicrobium thiodismutans
GCA_011374285.1 Thermodesulfobacterium geofontis SpST-1011	GCA_011374285.1	ASM1137428v1	SAMN09638909	-	Thermodesulfobacterium geofontis
	GCA_011375865.1	ASM1137586v1	SAMN09639010	-	Caldimicrobium sp.
GCA_011380535.1 Thermodesulfobacterium geofontis SpSt-106	GCA_011380535.1	ASM1138053v1	SAMN09638962	-	Thermodesulfobacterium geofontis
	GCA_012317585.1	ASM1231758v1	SAMN12566302	-	Thermosulfurimonas marina
	GCA_012961355.1	ASM1296135v1	SAMN10967585	-	Thermodesulfobacteriaceae bacterium
GCA_012961845.1 Thermodesulfobacteriaceae bacterium UWMA-0223	GCA_012961845.1	ASM1296184v1	SAMN10967561	-	Thermodesulfobacteriaceae bacterium
GCA_013153525.1 Thermodesulfobacteria bacterium L_MetaBat.182	GCA_013153525.1	ASM1315352v1	SAMN12405692	-	Thermodesulfobacteria bacterium
	GCA_013153725.1	ASM1315372v1	SAMN12405693	-	Thermodesulfobacteria bacterium
GCA_013154175.1 Thermodesulfobacteria bacterium L_MaxBin.058	GCA_013154175.1	ASM1315417v1	SAMN12405694	-	Thermodesulfobacteria bacterium
	GCA_013154385.1	ASM1315438v1	SAMN12405695	-	Thermodesulfobacteria bacterium
	GCA_013761125.1	ASM1376112v1	SAMN14908362	-	Thermosulfuriphilus ammonigenes
	GCA_015487645.1	ASM1548764v1	SAMN12876343	-	Thermosulfurimonas sp.
	GCA_015489835.1	ASM1548983v1	SAMN12876647	-	Thermodesulfobacteriaceae bacterium
	GCA_015490595.1	ASM1549059v1	SAMN12876563	-	Thermodesulfobacteriales bacterium
	GCA_015491435.1	ASM1549143v1	SAMN12876512	-	Thermosulfurimonas sp.
	GCA_015492235.1	ASM1549223v1	SAMN12876745	-	Thermodesulfobacteriales bacterium
	GCA_015493175.1	ASM1549317v1	SAMN12876746	-	Thermosulfurimonas sp.
	GCA_015494065.1	ASM1549406v1	SAMN12876665	-	Thermodesulfobacteriaceae bacterium
	GCA_015494575.1	ASM1549457v1	SAMN12876648	-	Thermodesulfobacteriaceae bacterium
	GCA_015494725.1	ASM1549472v1	SAMN12876649	-	Thermodesulfobacteriaceae bacterium
GCA_017656385.1 Thermodesulfobacterium sp. GB_MAG6_111	GCA_017656385.1	ASM1765638v1	SAMN15049711	-	Thermodesulfobacterium sp.
	GCA_019688735.1	ASM1968873v1	SAMN20704186	-	Thermosulfurimonas sp. F29
GCA_020055045.1 Thermodesulfobacterium sp. WD_2_bin.24	GCA_020055045.1	ASM2005504v1	SAMN17087351	-	Thermodesulfobacterium sp.
GCA_021163085.1 Thermodesulfobacterium sp. AUK151	GCA_021163085.1	ASM2116308v1	SAMN18353647	-	Thermodesulfobacterium sp.
GCA_021163335.1 Thermodesulfobacterium sp. AUK139	GCA_021163335.1	ASM2116333v1	SAMN18353635	-	Thermodesulfobacterium sp.
	GCA_913057705.1	ERR1855274_bin.2_MetaBAT_v2.12.1_MAG	SAMEA9694438	-	uncultured Thermodesulfobacteria bacterium
Thermodesulfobacterium hexane70	-	-	-	-	Thermodesulfobacterium_hexane70
	-	-	-	IMG_2744054635	Thermodesulfatator autotrophicus S606
	-	-	-	IMG_2751185666	Caldimicrobium thiodismutans TF1
IMG_2770939373 Thermodesulfobacteriaceae Obs3 genome_044	-	-	-	IMG_2770939373	unclassified Thermodesulfobacteriaceae Obs3_genome_044 Obs3_genome_044
	-	-	-	IMG_2770939379	unclassified Thermodesulfobacteriaceae Obs3_genome_050 Obs3_genome_050
	-	-	-	IMG_2770939413	unclassified Thermodesulfobacteriaceae Obs5_genome_084 Obs5_genome_084
IMG_2770939422 Thermodesulfobacteriaceae Obs5 genome_093	-	-	-	IMG_2770939422	unclassified Thermodesulfobacteriaceae Obs5_genome_093 Obs5_genome_093
Ca. Thermodesulfobacterium torris AOM70	-	-	SAMN27514933	-	Thermodesulfobacterium_AOM70
Thermodesulfobacterium hexadecane70	-	-	-	-	Thermodesulfobacterium_hexadecane70

## Sheet: Supp_Table_3.4
gene	accession
Adenylsucc_synt	PF00709.21
ADK	PF00406.22
AICARFT_IMPCHas	PF01808.18
ATP-synt	PF00231.19
ATP-synt_A	PF00119.20
Chorismate_synt	PF01264.21
EF_TS	PF00889.19
eIF-1a	PF01176.19
Exonuc_VII_L	PF02601.15
GrpE	PF01025.19
Ham1p_like	PF01725.16
IPPT	PF01715.17
OSCP	PF00213.18
Pept_tRNA_hydro	PF01195.19
PGK	PF00162.19
RBFA	PF02033.18
RecO_C	PF02565.15
Ribonuclease_P	PF00825.18
Ribosomal_L1	PF00687.21
Ribosomal_L2	PF00181.23
Ribosomal_L13	PF00572.18
Ribosomal_L14	PF00238.19
Ribosomal_L16	PF00252.18
Ribosomal_L17	PF01196.19
Ribosomal_L18p	PF00861.22
Ribosomal_L19	PF01245.20
Ribosomal_L20	PF00453.18
Ribosomal_L21p	PF00829.21
Ribosomal_L22	PF00237.19
Ribosomal_L23	PF00276.20
ribosomal_L24	PF17136.4
Ribosomal_L27	PF01016.19
Ribosomal_L27A	PF00828.19
Ribosomal_L28	PF00830.19
Ribosomal_L29	PF00831.23
Ribosomal_L3	PF00297.22
Ribosomal_L32p	PF01783.23
Ribosomal_L35p	PF01632.19
Ribosomal_L4	PF00573.22
Ribosomal_L5	PF00281.19
Ribosomal_L6	PF00347.23
Ribosomal_L9_C	PF03948.14
Ribosomal_S10	PF00338.22
Ribosomal_S11	PF00411.19
Ribosomal_S13	PF00416.22
Ribosomal_S15	PF00312.22
Ribosomal_S16	PF00886.19
Ribosomal_S17	PF00366.20
Ribosomal_S19	PF00203.21
Ribosomal_S2	PF00318.20
Ribosomal_S3_C	PF00189.20
Ribosomal_S6	PF01250.17
Ribosomal_S7	PF00177.21
Ribosomal_S8	PF00410.19
Ribosomal_S9	PF00380.19
Ribosomal_S20p	PF01649.18
Ribosom_S12_S23	PF00164.25
RNA_pol_L	PF01193.24
RNA_pol_Rpb6	PF01192.22
RRF	PF01765.19
RsfS	PF02410.15
RuvX	PF03652.15
SecE	PF00584.20
SecG	PF03840.14
SecY	PF00344.20
SmpB	PF01668.18
tRNA-synt_1d	PF00750.19
tRNA_m1G_MT	PF01746.21
TsaE	PF02367.17
UPF0054	PF02130.17
YajC	PF02699.15
