# Supplementary material for: Deep-branching ANME-1c archaea grow at the upper temperature limit of anaerobic oxidation of methane
Source: Front Microbiol. 2022 Sep 23;13:988871. doi: 10.3389/fmicb.2022.988871 (PMC9539880; doi:10.3389/fmicb.2022.988871)
Supplement: SUPPLEMENTARY TABLE 4 — Annotation and metatranscriptomic expression of main pathways of ANME-1c and Ca. Thermodesulfobacterium torris discussed in the main text. [file Table_4.xlsx]

## Sheet: Description
	Supplementary Table 4
	Annotation and metatranscriptomic expression of ANME-1c and Ca. Thermodesulfobacterium torris genes.
	Tab	Description
	Supp_Table_4.1	Expression and cell localisation of predicted multiheme cytochromes in ANME-1c.
	Supp_Table_4.2	Expression and cell localisation of predicted multiheme cytochromes in Ca. Thermodesulfobacterium torris.
	Supp_Table_4.3	Expression of genes from main metabolic pathways in ANME-1c.
	Supp_Table_4.4	Expression of genes from main metabolic pathways in Ca. Thermodesulfobacterium torris.
	Supp_Table_4.5	Expression and annotation of all genes in ANME-1c.
	Supp_Table_4.6	Expression and annotation of all genes in Ca. Thermodesulfobacterium torris.

## Sheet: Supp_Table_4.1
							mapped reads				CLR data									Krukenberg et al. (2018) data
locus_tag	gene_callers_ID	Contig	Start	End	Strand	Length	metaT_1	metaT_2	metaT_3	mean expression	metaT_1	metaT_2	metaT_3	mean CLR	CXXCH motifs	Pfam	Pfam (acc)	Cell localization (PSORTb)	Score (PSORTb)	Blastp best match (acc)	E-value (blastp)	Culture	CLR expression
MW690_000052	751	c_000000000222	647	2026	-	1380	828	703	600	710.333	2.36516	1.4694	1.40455	1.74637	8	Cytochrome c3	PF14537.7	Cytoplasmic	7.5	C4B56_01400	0	AOM60	7.55387
MW690_000115	814	c_000000000222	57125	57532	+	408	4620	4239	2844	3901	6.60266	5.81869	5.40652	5.94262	3	Cytochrome c7 and related cytochrome c	PF14522.7	Unknown	2.5	C4B56_09100	3e-37	AOM60	6.56635
MW690_000117	816	c_000000000222	57976	58506	+	531	683	679	544	635.333	3.46548	2.7972	2.6412	2.96796	3			Unknown	2.5	C4B56_09095	2e-55	AOM60	1.84295
MW690_000118	817	c_000000000222	58452	58883	+	432	735	727	512	658	3.86895	3.19336	2.8515	3.3046	2			Unknown	2.5	C4B56_09095	3e-44	AOM60	1.84295
MW690_000708	3705	c_000000000183	114638	115711	+	1074	276	404	207	295.667	1.14361	1.03266	0.233173	0.803147	6	Cytochrome c3	PF14537.7	Unknown	3.33	C4B59_08260	5e-05	AOM20	1.65427
MW690_001164	4606	c_000000000005	23086	23739	-	654	96	132	133	120.333	0.340563	0.138143	0.312533	0.263746	5		PF14522.7	Unknown	6.8	C4B56_05960	4e-102	AOM60	0.282839
MW690_001165	4607	c_000000000005	23762	24370	-	609	65	68	54	62.3333	-0.115623	-0.710825	-0.87713	-0.567859	4	Cytochrome c7 and related cytochrome c	PF14522.7	Cytoplasmic	7.5	C4B56_05960	1e-72	AOM60	0.282839
MW690_001170	4612	c_000000000005	26155	26559	-	405	37	65	54	52	-0.331707	-0.186914	-0.28861	-0.269077	2			Unknown	2.5	C4B56_09090	4e-18	AOM60	3.53532
MW690_001591	8687	c_000000000188	129	1511	-	1383	1170	969	953	1030.67	2.86058	1.92895	2.06849	2.28601	8	Cytochrome c3	PF14537.7	Cytoplasmic	7.5	C4B56_01400	0	AOM60	7.55387
MW690_001702	8798	c_000000000188	87720	88310	+	591	426	466	332	408	2.63064	2.10016	1.77518	2.16866	5	Cytochrome c7 and related cytochrome c	PF14522.7	Cytoplasmic	7.5	C4B56_02130	2e-41	AOM60	4.0286
MW690_001706	8802	c_000000000188	90953	91699	-	747	87	78	64	76.3333	0.00749937	-0.808902	-0.928753	-0.576719	5	Class III cytochrome C family	PF02085.17	Cytoplasmic	7.5	C4B56_02115	5e-57	AOM60	0.799381
MW690_001709	8805	c_000000000188	93018	93590	-	573	732	678	504	638	3.45555	2.68526	2.4213	2.85403	4	Cytochrome c7 and related cytochrome c	PF14522.7	Cytoplasmic	7.5	C4B56_05885	2e-65	AOM60	6.75735

## Sheet: Supp_Table_4.2
							mapped reads				CLR data									Krukenberg et al. (2018) data
locus_tag	gene_callers_ID	Contig	Start	End	Strand	Length	metaT_1	metaT_2	metaT_3	mean expression	metaT_1	metaT_2	metaT_3	mean CLR	CXXCH motifs	Pfam	Pfam (ACCESSION)	Cell localization (PSORTb)	Score (PSORTb)	Blastp best match (acc)	E-value (blastp)	Culture	CLR expression
MW689_000186	6144	c_000000000116	184488	184874	-	387	41	31	49	40.3333	2.12078	0.954436	1.60783	1.56101	3			Unknown	2	HS1_000544	9e-05	AOM60	4.35751
MW689_000264	6222	c_000000000116	253946	255070	-	1125	250	431	405	362	3.17489	3.19085	3.10251	3.15608	7			Unknown	2	HS1_000170	4e-98	AOM60	8.13302
MW689_000265	6223	c_000000000116	255212	256240	-	1029	25	57	61	47.6667	0.00732803	0.411809	0.510148	0.309762	6	Doubled CXXCH motif (Paired_CXXCH_1)	PF09699.11	Unknown	2	C4B58_08450	1e-97	AOM20	-0.949902
MW689_000267	6225	c_000000000116	257554	258672	-	1119	67	182	154	134.333	1.29075	1.9571	1.71813	1.65533	5	Cytochrome c7 and related cytochrome c	PF14522.7	Unknown	2	C4B58_08455	8e-87	AOM20	-1.1394
MW689_000270	6228	c_000000000116	259478	260638	-	1161	41	70	53	54.6667	0.535817	0.531745	0.134976	0.400846	16	Doubled CXXCH motif (Paired_CXXCH_1)	PF09699.11	Cytoplasmic	8.96	C4B58_08465	1e-99	AOM20	-2.18933
MW689_000271	6229	c_000000000116	260645	262546	-	1902	54	67	64	61.6667	0.216813	-0.24314	-0.307413	-0.111247	26	Doubled CXXCH motif (Paired_CXXCH_1)	PF09699.11	Cytoplasmic	8.96	C4B58_08470	2e-131	AOM20	-2.41337
MW689_000279	6237	c_000000000116	269802	270914	-	1113	456	739	723	639.333	4.05616	3.98351	3.95327	3.99765	5	Doubled CXXCH motif (Paired_CXXCH_1)	PF09699.11	Extracellular	9.64	C4B57_08635	2e-91	AOM37	4.5317
MW689_000280	6238	c_000000000116	271008	271829	-	822	87	125	76	96	2.11015	1.86189	1.14905	1.70703	12	Cytochrome c7 and related cytochrome c	PF14522.7	Periplasmic	9.83	C4B58_08465	1e-99	AOM20	-2.18933
MW689_000282	6240	c_000000000116	272006	272815	-	810	48	70	64	60.6667	1.28006	1.05112	0.92411	1.0851	12	Cytochrome c7 and related cytochrome c	PF14522.7	Cytoplasmic	8.96	HS1_000543	3e-91	AOM60	4.1654
MW689_000286	6244	c_000000000116	276584	276964	-	381	35	57	29	40.3333	1.91803	1.84519	0.883657	1.54896	4	Class III cytochrome C family	PF02085.17	Periplasmic	9.44	HS1_002266	3e-17	AOM60	8.04303
MW689_000288	6246	c_000000000116	277617	279620	-	2004	64	60	65	63	0.38449	-0.476458	-0.360583	-0.15085	17	Cytochrome c7 and related cytochrome c	PF14522.7	Cytoplasmic	8.96	C4B57_06210	8e-24	AOM37	3.1657
MW689_000736	6694	c_000000000116	699027	700007	-	981	103	114	88	101.667	2.09731	1.47444	1.10416	1.55864	10	Doubled CXXCH motif (Paired_CXXCH_1)	PF09699.11	Cytoplasmic	8.96	HS1_000540	4e-105	AOM60	4.83106
MW689_000928	9555	c_000000000050	37644	38588	-	945	421	532	466	473	4.17715	3.74581	3.55622	3.82639	5	Cytochrome c7 and related cytochrome c	PF14522.7	Cytoplasmic	8.96	C4B58_02750	4e-109	AOM20	3.79058
MW689_000931	9558	c_000000000050	39493	41418	+	1926	75	179	176	143.333	0.668943	1.14979	1.12679	0.981843	8	Cytochrome c7 and related cytochrome c	PF14522.7	Cytoplasmic	8.96	C4B58_15585	2e-11	AOM20	0.438513

## Sheet: Supp_Table_4.3
							mapped reads				CLR data
locus_tag	gene_callers_ID	Contig	Start	End	Strand	Length	metaT_1	metaT_2	metaT_3	mean expression	metaT_1	metaT_2	metaT_3	mean CLR	Gene product	Abbreviation	Pathway
MW690_000097	796	c_000000000222	40284	41321	-	1038	124	182	165	157	0.0416639	-0.0663966	-0.0439194	-0.022884	Sulfate adenylyltransferase subunit 1	CysN	Assimilatory sulfate reduction
MW690_000098	797	c_000000000222	41361	42173	-	813	186	296	273	251.667	0.977173	0.986218	1.03327	0.998887	3'-phosphoadenosine 5'-phosphosulfate sulfotransferase (PAPS reductase)	CysD	Assimilatory sulfate reduction
MW690_000443	2887	c_000000000043	46932	47315	+	384	70	112	114	98.6667	0.655842	0.67026	0.859225	0.728442	Assimilatory sulfate reductase	Asr	Assimilatory sulfate reduction
MW690_001162	4604	c_000000000005	19533	19868	-	336	254	242	215	237	2.70046	1.97096	1.96421	2.21188	adenylylsulfate kinase	CysC	Assimilatory sulfate reduction
MW690_000723	3741	c_000000000203	3165	4337	-	1173	257	280	232	256.333	0.913694	0.377311	0.270084	0.520363	Acetyl-CoA acetyltransferase / Thiolase		Beta oxidation
MW690_000760	3780	c_000000000203	34854	36914	-	2061	158	249	220	209	-0.599537	-0.604791	-0.61951	-0.607946	Acyl-CoA synthetase (NDP forming)		Beta oxidation
MW690_001247	4689	c_000000000005	86815	87636	-	822	62	91	109	87.3333	-0.615958	-0.725853	-0.303224	-0.548345	Enoyl-Coa hydratase		Beta oxidation
MW690_001248	4690	c_000000000005	87633	88490	-	858	117	193	183	164.333	0.232936	0.292797	0.379786	0.30184	3-hydroxyacyl-CoA dehydrogenase		Beta oxidation
MW690_001251	4693	c_000000000005	89086	90282	-	1197	169	199	214	194	0.281187	-0.143521	0.12461	0.0874253	Acetyl-CoA acetyltransferase / Thiolase		Beta oxidation
MW690_001393	4835	c_000000000005	206474	207697	-	1224	181	196	124	167	0.347691	-0.197561	-0.692402	-0.180757	Acyl-CoA dehydrogenase		Beta oxidation
MW690_001443	4885	c_000000000005	251965	253341	-	1377	197	414	370	327	0.299649	0.709357	0.711001	0.573335	archaeal flagellar protein FlaJ	FlaJ	Cell motility
MW690_001444	4886	c_000000000005	253338	255143	-	1806	326	635	600	520.333	0.63361	0.934608	1.01642	0.861546	archaeal flagellar protein FlaI	FlaI	Cell motility
MW690_001445	4887	c_000000000005	255256	256017	-	762	181	340	328	283	1.03143	1.27931	1.39109	1.23394	archaeal flagellar protein FlaH	FlaH	Cell motility
MW690_001446	4888	c_000000000005	256283	256807	-	525	129	177	231	179	1.08189	0.876943	1.42368	1.1275	archaeal flagellar protein FlaF	FlaF	Cell motility
MW690_001447	4889	c_000000000005	256924	257397	-	474	102	192	219	171	0.89199	1.14141	1.49432	1.17591	archaeal flagellar protein FlaG	FlaG	Cell motility
MW690_001449	4891	c_000000000005	258818	259267	-	450	223	338	155	238.667	2.0916	2.03067	1.07197	1.73142	archaeal flagellin FlaB	FlaB	Cell motility
MW690_001451	4893	c_000000000005	259438	259797	-	360	402	747	404	517.667	3.26224	3.49552	2.77313	3.17696	archaeal flagellin FlaB	FlaB	Cell motility
MW690_000210	1626	c_000000000162	28212	30551	-	2340	337	483	385	401.667	0.307704	0.166521	0.00327813	0.159167	F420H2:quinone oxidoreductase subunit B/C	FqoBC	Electron cycling
MW690_000211	1627	c_000000000162	30568	30963	-	396	37	44	35	38.6667	-0.299285	-0.712182	-0.874626	-0.628698	F420H2:quinone oxidoreductase subunit A	FqoA	Electron cycling
MW690_000213	1629	c_000000000162	31055	32347	-	1293	126	170	116	137.333	-0.25226	-0.481437	-0.867337	-0.533678	F420H2:quinone oxidoreductase subunit N	FqoN	Electron cycling
MW690_000214	1630	c_000000000162	32329	34233	-	1905	170	168	150	162.667	-0.380695	-1.05753	-1.05697	-0.831732	F420H2:quinone oxidoreductase subunit L	FqoL	Electron cycling
MW690_000215	1631	c_000000000162	34269	35801	-	1533	153	173	159	161.667	-0.218794	-0.701909	-0.659745	-0.526816	F420H2:quinone oxidoreductase subunit M	FqoM	Electron cycling
MW690_000216	1632	c_000000000162	35798	36169	-	372	7	6	11	8	-2.53102	-3.39728	-2.41061	-2.77964	F420H2:quinone oxidoreductase subunit K	FqoK	Electron cycling
MW690_000217	1633	c_000000000162	36170	36637	-	468	24	40	76	46.6667	-1.1544	-1.08907	-0.00799298	-0.750489	F420H2:quinone oxidoreductase subunit J	FqoJ	Electron cycling
MW690_000354	1866	c_000000000223	42594	42938	+	345	56	64	62	60.6667	0.490979	0.0222162	0.140316	0.217837	Archaeal/vacuolar-type H+-ATPase subunit G/H	NtpGH	Energy production and conversion
MW690_000355	1867	c_000000000223	42952	43656	+	705	184	198	150	177.333	1.16725	0.612957	0.377124	0.719111	Archaeal/vacuolar-type H+-ATPase subunit E	NtpE	Energy production and conversion
MW690_000356	1868	c_000000000223	43653	43988	+	336	27	35	44	35.3333	-0.509705	-0.801129	-0.3116	-0.540811	Archaeal/vacuolar-type H+-ATPase subunit F	NtpF	Energy production and conversion
MW690_001361	4803	c_000000000005	180268	181383	+	1116	73	150	130	117.667	-0.823196	-0.44906	-0.491231	-0.587829	Archaeal/vacuolar-type H+-ATPase subunit C	NtpC	Energy production and conversion
MW690_001486	4928	c_000000000005	292386	293984	+	1599	175	252	258	228.333	-0.0863743	-0.221373	-0.0239499	-0.110566	Archaeal/vacuolar-type H+-ATPase subunit I	NtpI	Energy production and conversion
MW690_001693	8789	c_000000000188	80234	81643	-	1410	425	466	340	410.333	1.37279	0.845695	0.555015	0.9245	Archaeal/vacuolar-type H+-ATPase subunit B	NtpB	Energy production and conversion
MW690_001694	8790	c_000000000188	81752	82669	-	918	198	244	178	206.667	0.891898	0.532782	0.242414	0.555698	Archaeal/vacuolar-type H+-ATPase catalytic subunit A/Vma1	NtpA	Energy production and conversion
MW690_001695	8791	c_000000000188	82692	83615	-	924	245	274	274	264.333	1.18908	0.690355	0.853897	0.911112	Archaeal/vacuolar-type H+-ATPase catalytic subunit A/Vma1	NtpA	Energy production and conversion
MW690_000637	3633	c_000000000183	52953	54068	-	1116	138	207	151	165.333	0.0908735	0.0142877	-0.275963	-0.0569341	Hydrogenase maturation factor HypD	HypD	Hydrogenase
MW690_000638	3634	c_000000000183	54201	55151	+	951	138	205	92	145	0.321693	0.231135	-0.756936	-0.0680361	Ni,Fe-hydrogenase I small subunit	HyaA	Hydrogenase
MW690_000639	3635	c_000000000183	55152	55772	+	621	91	112	43	82	0.338503	-0.0232268	-1.23052	-0.305082	Ni,Fe-hydrogenase I large subunit	HyaB	Hydrogenase
MW690_000640	3636	c_000000000183	55798	56892	+	1095	165	223	96	161.333	0.375225	0.148857	-0.899274	-0.125064	Ni,Fe-hydrogenase I large subunit	HyaB	Hydrogenase
MW690_000641	3637	c_000000000183	56982	59252	+	2271	161	227	234	207.333	-0.712469	-0.877948	-0.670684	-0.7537	Hydrogenase maturation factor HypF (carbamoyltransferase)	HypF	Hydrogenase
MW690_000642	3638	c_000000000183	59257	59475	+	219	9	32	27	22.6667	-1.42561	-0.310978	-0.388443	-0.708343	Hydrogenase maturation factor HybG, HypC/HupF family	HypC	Hydrogenase
MW690_000643	3639	c_000000000183	59536	60060	+	525	44	69	62	58.3333	-0.459187	-0.475791	-0.465405	-0.466795	Ni,Fe-hydrogenase maturation factor	HyaD	Hydrogenase
MW690_000088	787	c_000000000222	34624	35790	+	1167	222	330	356	302.667	0.710325	0.621359	0.894153	0.741946	Heterodisulfide reductase, subunit D	HdrD	Methanogenesis
MW690_000152	851	c_000000000222	90644	91987	+	1344	594	1137	504	745	1.92447	2.20077	1.19138	1.77221	Formylmethanofuran dehydrogenase, subunit E	FwdE	Methanogenesis
MW690_000207	1623	c_000000000162	23481	24155	+	675	416	745	269	476.667	2.40468	2.58476	1.28038	2.08994	Methylene-tetrahydrofolate reductase	Mth	Methanogenesis
MW690_000208	1624	c_000000000162	24188	25126	+	939	1010	1210	586	935.333	3.20712	2.80785	1.92599	2.64699	Methylenetetrahydrofolate reductase	Met	Methanogenesis
MW690_000208	1624	c_000000000162	24188	25126	+	939	1010	1210	586	935.333	3.20712	2.80785	1.92599	2.64699	Methylenetetrahydrofolate reductase	Mth	Methanogenesis
MW690_000229	1645	c_000000000162	44422	44979	+	558	347	423	335	368.333	2.418	2.04354	1.87103	2.11086	Heterodisulfide reductase, subunit C	HdrC	Methanogenesis
MW690_000230	1646	c_000000000162	45048	45941	+	894	383	371	245	333	1.8802	1.17453	0.740432	1.26506	Heterodisulfide reductase, subunit B	HdrB	Methanogenesis
MW690_000296	1712	c_000000000162	99632	100609	-	978	213	298	302	271	0.905654	1	0.912085	0.939246	Methenyltetrahydromethanopterin cyclohydrolase	Mch	Methanogenesis
MW690_000339	1851	c_000000000223	33082	33873	-	792	381	416	303	366.667	2.04744	1.51426	1.22118	1.59429	Formylmethanofuran dehydrogenase subunit C	FwdC	Methanogenesis
MW690_000340	1852	c_000000000223	33931	35574	-	1644	544	536	340	473.333	1.50705	0.825881	0.3335	0.888809	Formylmethanofuran dehydrogenase subunit A	FwdA	Methanogenesis
MW690_000342	1854	c_000000000223	35669	36970	-	1302	417	493	415	441.667	1.46037	1.04183	0.957175	1.15313	Formylmethanofuran dehydrogenase subunit B	FwdB	Methanogenesis
MW690_000343	1855	c_000000000223	37067	37441	-	375	195	271	299	255	2.16153	1.9755	2.28065	2.13923	Formylmethanofuran dehydrogenase subunit D (FwdD) (PDB:2KI8)	FwdD	Methanogenesis
MW690_000449	2893	c_000000000043	50720	52834	-	2115	423	680	620	574.333	0.781029	0.805451	0.835829	0.807436	Heterodisulfide reductase, subunit A2 (polyferredoxin)	HdrA2	Methanogenesis
MW690_000450	2894	c_000000000043	52943	53374	-	432	61	113	89	87.6667	0.28888	0.513102	0.333912	0.378631	Methyl-viologen-reducing hydrogenase, delta subunit	MvhD	Methanogenesis
MW690_000674	3671	c_000000000183	89379	90701	+	1323	41689	63007	26074	43590	8.07905	8.01508	6.90574	7.66662	Methyl coenzyme M reductase, beta subunit	McrB	Methanogenesis
MW690_000676	3673	c_000000000183	91176	92015	+	840	30799	45074	17753	31208.7	8.29763	8.18722	7.00655	7.83047	Methyl coenzyme M reductase, gamma subunit	McrC	Methanogenesis
MW690_000677	3674	c_000000000183	92132	93817	+	1686	72251	99144	43239	71544.7	8.5226	8.3193	7.28566	8.04252	Methyl coenzyme M reductase, alpha subunit	McrA	Methanogenesis
MW690_000688	3685	c_000000000183	100231	101214	+	984	621	794	336	583.667	2.43835	2.13283	1.05693	1.87604	Tetrahydromethanopterin S-methyltransferase, subunit E	MtrE	Methanogenesis
MW690_000689	3686	c_000000000183	101234	101995	+	762	547	538	289	458	2.62432	1.9406	1.20876	1.92456	Tetrahydromethanopterin S-methyltransferase, subunit D	MtrD	Methanogenesis
MW690_000690	3687	c_000000000183	101996	102871	+	876	652	734	320	568.667	2.6763	2.18727	1.15438	2.00598	Tetrahydromethanopterin S-methyltransferase, subunit C	MtrC	Methanogenesis
MW690_000691	3688	c_000000000183	102884	103249	+	366	244	232	119	198.333	2.51924	1.78683	0.990151	1.76541	Tetrahydromethanopterin S-methyltransferase subunit B	MtrB	Methanogenesis
MW690_000692	3689	c_000000000183	103249	103974	+	726	820	829	475	708	3.27779	2.63371	1.99446	2.63532	Tetrahydromethanopterin S-methyltransferase, subunit A	MtrA	Methanogenesis
MW690_000694	3691	c_000000000183	104287	104577	+	291	422	467	293	394	3.63918	3.12539	2.61733	3.1273	Tetrahydromethanopterin S-methyltransferase, subunit G	MtrG	Methanogenesis
MW690_000695	3692	c_000000000183	104662	105651	+	990	1730	1912	1038	1560	3.90694	3.3914	2.67398	3.32411	Tetrahydromethanopterin S-methyltransferase MtrH subunit	MtrH	Methanogenesis
MW690_001255	4697	c_000000000005	91137	93212	-	2076	1027	1616	693	1112	2.08658	2.08051	1.02315	1.73008	Heterodisulfide reductase, subunit A (polyferredoxin)	HdrA	Methanogenesis
MW690_001256	4698	c_000000000005	93285	94958	-	1674	911	1389	660	986.667	2.22427	2.17271	1.26331	1.88676	Heterodisulfide reductase, subunit A (polyferredoxin)	HdrA	Methanogenesis
MW690_001264	4706	c_000000000005	99120	99974	+	855	109	171	161	147	0.136259	0.123726	0.200594	0.153526	F420-dependent methylenetetrahydromethanopterin dehydrogenase	Mtd	Methanogenesis
MW690_001288	4730	c_000000000005	115926	116342	+	417	134	197	117	149.333	1.46881	1.36325	0.777597	1.20322	Methyl-viologen-reducing hydrogenase, delta subunit	MvhD	Methanogenesis
MW690_001289	4731	c_000000000005	116339	117403	+	1065	654	810	424	629.333	2.39886	2.04747	1.27797	1.9081	Coenzyme F420-reducing hydrogenase, beta subunit	FrhB	Methanogenesis
MW690_001290	4732	c_000000000005	117418	118029	+	612	235	357	182	258	1.72345	1.66585	0.859349	1.41622	Heterodisulfide reductase, subunit C2	HdrC2	Methanogenesis
MW690_001291	4733	c_000000000005	118057	118917	+	861	487	676	330	497.667	2.28064	2.09352	1.22362	1.86593	Heterodisulfide reductase, subunit B2	HdrB2	Methanogenesis
MW690_001292	4734	c_000000000005	118945	121623	+	2679	1272	1595	989	1285.33	2.02722	1.69376	1.16806	1.62968	Heterodisulfide reductase, subunit A2 (polyferredoxin)	HdrA2	Methanogenesis
MW690_001429	4871	c_000000000005	238826	239629	+	804	135	170	134	146.333	0.53235	0.204018	0.0253946	0.253921	Formylmethanofuran:tetrahydromethanopterin formyltransferase	Ftr	Methanogenesis
MW690_000659	3655	c_000000000183	74475	75284	-	810	71	156	178	135	-0.400654	0.0696822	0.422986	0.0306714	Nitrogenase subunit NifH paralog, type 1	NifH / CfbD	Nitrogenase / Coenzyme F430 biosynthesis
MW690_000660	3656	c_000000000183	75360	76469	-	1110	169	276	215	220	0.39005	0.436233	0.240184	0.355489	Nitrogenase-related protein	NifD / CfdC	Nitrogenase / Coenzyme F430 biosynthesis
MW690_000087	786	c_000000000222	33373	34593	+	1221	168	359	300	275.667	0.24401	0.677442	0.582358	0.50127	citrate (Re)-synthase		Reverse TCA cycle
MW690_000120	819	c_000000000222	59535	59831	-	297	104	189	194	162.333	1.59429	1.79318	1.99429	1.79392	pyruvate ferredoxin oxidoreductase delta subunit	PorD	Reverse TCA cycle
MW690_000121	820	c_000000000222	59860	60411	-	552	69	66	94	76.3333	0.111669	-0.611801	0.0587019	-0.147143	pyruvate ferredoxin oxidoreductase gamma subunit	PorG	Reverse TCA cycle
MW690_000175	874	c_000000000222	107313	109751	-	2439	941	1111	834	962	1.728	1.30766	1.05768	1.36444	Phosphoenolpyruvate synthase/pyruvate phosphate dikinase	PpsA	Reverse TCA cycle
MW690_000833	3853	c_000000000203	92678	93865	-	1188	197	306	199	234	0.512642	0.486866	0.0309097	0.343473	pyruvate ferredoxin oxidoreductase alpha subunit	PorA	Reverse TCA cycle
MW690_001071	4504	c_000000000214	96341	97534	-	1194	180	232	250	220.667	0.375521	0.0809413	0.352064	0.269508	Isocitrate/isopropylmalate dehydrogenase		Reverse TCA cycle
MW690_001245	4687	c_000000000005	85336	86082	+	747	66	74	84	74.6667	-0.388429	-0.884354	-0.539101	-0.603962	2-oxoglutarate ferredoxin oxidoreductase subunit delta		Reverse TCA cycle
MW690_001542	7144	c_000000000227	31417	32676	-	1260	111	146	105	120.667	-0.397055	-0.66301	-0.973125	-0.67773	Aconitase family (aconitate hydratase)		Reverse TCA cycle
MW690_001677	8773	c_000000000188	66304	67209	+	906	99	136	141	125.333	-0.0854899	-0.289169	-0.0737251	-0.149461	Fumarate hydratase (Fumarase)		Reverse TCA cycle
MW690_000150	849	c_000000000222	87288	89684	+	2397	461	545	446	484	0.724425	0.305863	0.180486	0.403591	CO dehydrogenase/acetyl-CoA synthase alpha subunit	CdhA	Wood-Ljungdahl
MW690_000151	850	c_000000000222	89828	90361	+	534	177	283	222	227.333	1.51223	1.52795	1.34195	1.46071	CO dehydrogenase/acetyl-CoA synthase epsilon subunit	CdhB	Wood-Ljungdahl
MW690_000772	3792	c_000000000203	44688	46016	-	1329	247	270	329	282	0.676412	0.144801	0.592993	0.471402	CO dehydrogenase/acetyl-CoA synthase gamma subunit	CdhE	Wood-Ljungdahl
MW690_000773	3793	c_000000000203	46027	47496	-	1470	635	662	673	656.667	1.8914	1.29162	1.47892	1.55398	CO dehydrogenase/acetyl-CoA synthase delta subunit	CdhD	Wood-Ljungdahl
MW690_000774	3794	c_000000000203	47547	49259	-	1713	1126	1125	812	1021	2.49657	1.83548	1.5289	1.95365	CO dehydrogenase/acetyl-CoA synthase delta subunit	CdhC	Wood-Ljungdahl

## Sheet: Supp_Table_4.4
							mapped reads				CLR data
locus_tag	gene_callers_ID	Contig	Start	End	Strand	Length	metaT_1	metaT_2	metaT_3	mean expression	metaT_1	metaT_2	metaT_3	mean CLR	Gene product	Abbreviation	Pathway
MW689_000132	6090	c_000000000116	122884	124158	+	1275	76	185	127	129.333	1.28304	1.79234	1.25273	1.4427	Isopropylmalate dehydratase (aconitase homologue)	Acn?	Reverse TCA cycle
MW689_000184	6142	c_000000000116	182477	183667	-	1191	109	116	147	124	1.89876	1.21957	1.56127	1.55987	Sulfite reduction-associated complex DsrMKJOP protein DsrP (= HmeB)	DsrP	Membrane complexes / Electron cycling
MW689_000185	6143	c_000000000116	183700	184497	-	798	124	137	129	130	2.66169	2.03639	1.95122	2.21643	Sulfite reduction-associated complex DsrMKJOP protein DsrO (= HmeA)	DsrO	Membrane complexes / Electron cycling
MW689_000186	6144	c_000000000116	184488	184874	-	387	41	31	49	40.3333	2.12078	0.954436	1.60783	1.56101	Sulfite reduction-associated complex DsrMKJOP protein DsrJ (= HmeF)	DsrJ	Membrane complexes / Electron cycling
MW689_000187	6145	c_000000000116	184878	186533	-	1656	267	291	357	305	2.71184	2.06721	2.36297	2.38067	Sulfite reduction-associated complex DsrMKJOP protein DsrK (= HmeD)	DsrK	Membrane complexes / Electron cycling
MW689_000188	6146	c_000000000116	186552	187610	-	1059	36	53	59	49.3333	0.483268	0.266326	0.420992	0.390195	Sulfite reduction-associated complex DsrMKJOP protein DsrM (= HmeC)	DsrM	Membrane complexes / Electron cycling
MW689_000469	6427	c_000000000116	448455	448838	+	384	52	138	85	91.6667	2.47121	3.10213	2.40755	2.6603	Type IV pilus assembly protein PilE	PilE	Cell motility
MW689_000470	6428	c_000000000116	448896	449285	+	390	25	18	37	26.6667	1.40702	0.175469	1.19615	0.926214	Type IV pilus assembly protein PilE	PilE	Cell motility
MW689_000471	6429	c_000000000116	449399	449761	-	363	24	83	46	51	1.45281	2.45322	1.60999	1.83868	Type IV pilus assembly protein, major pilin PilA	PilA	Cell motility
MW689_000584	6542	c_000000000116	543304	545370	-	2067	243	353	384	326.667	2.25639	2.02559	2.14818	2.14338	Pyruvate carboxylase	Pyc	Reverse TCA cycle
MW689_000742	6700	c_000000000116	707446	708198	+	753	29	48	47	41.3333	0.668067	0.616753	0.58801	0.624277	F0F1-type ATP synthase, subunit A	AtpA	Energy production and conversion
MW689_000743	6701	c_000000000116	708295	708669	+	375	89	119	83	97	3.275	2.92347	2.40762	2.86869	F0F1-type ATP synthase, subunit B	AtpB	Energy production and conversion
MW689_000764	6722	c_000000000116	727844	728926	+	1083	51	93	67	70.3333	0.947613	1.03942	0.570659	0.852565	2-oxoglutarate/2-oxoacid ferredoxin oxidoreductase, alpha subunit	KorA	Reverse TCA cycle
MW689_000765	6723	c_000000000116	728893	729654	+	762	19	27	25	23.6667	0.053685	-0.218942	-0.326561	-0.163939	2-oxoglutarate/2-oxoacid ferredoxin oxidoreductase, beta subunit	KorB	Reverse TCA cycle
MW689_000766	6724	c_000000000116	729651	730217	+	567	14	23	29	22	0.052706	-0.0192702	0.310099	0.114512	2-oxoglutarate/2-oxoacid ferredoxin oxidoreductase, gamma subunit	KorG	Reverse TCA cycle
MW689_000791	6749	c_000000000116	751120	753189	-	2070	778	875	660	771	3.93107	3.33189	2.92666	3.39654	Acetyl-CoA synthetase / Succinyl-CoA synthetase	Acs	Reverse TCA cycle
MW689_000795	6753	c_000000000116	756828	758927	-	2100	127	341	321	263	1.30011	1.95291	1.86716	1.70673	Acetyl-CoA synthetase (ADP-forming) alpha and beta chains, putative	Acs	Reverse TCA cycle
MW689_000853	9331	c_000000000179	6197	7420	+	1224	51	99	87	79	0.771043	0.952583	0.768484	0.830703	Isocitrate dehydrogenase	Icd	Reverse TCA cycle
MW689_000864	9342	c_000000000179	20897	22195	+	1299	1078	1061	611	916.667	5.07355	4.28205	3.48768	4.2811	dissimilatory sulfite reductase alpha subunit	DsrA	Dissimilatory sulfate reduction
MW689_000865	9343	c_000000000179	22242	23537	+	1296	943	1121	900	988	4.88396	4.36471	4.04939	4.43269	dissimilatory sulfite reductase beta subunit	DsrB	Dissimilatory sulfate reduction
MW689_001087	9714	c_000000000050	171887	172315	-	429	234	242	202	226	4.47054	3.75035	3.49161	3.90417	F-type H+-transporting ATPase subunit epsilon	AtpE	Energy production and conversion
MW689_001088	9715	c_000000000050	172316	173737	-	1422	707	728	712	715.667	4.33481	3.60843	3.5777	3.84031	F-type H+/Na+-transporting ATPase subunit beta	AtpB	Energy production and conversion
MW689_001089	9716	c_000000000050	173775	174650	-	876	209	245	197	217	3.27795	2.73814	2.42558	2.81389	F-type H+-transporting ATPase subunit gamma	AtpG	Energy production and conversion
MW689_001090	9717	c_000000000050	174694	176238	-	1545	604	657	524	595	3.98814	3.3408	3.01607	3.44834	F-type H+/Na+-transporting ATPase subunit alpha	AtpA	Energy production and conversion
MW689_001091	9718	c_000000000050	176241	176780	-	540	50	82	82	71.3333	1.92333	1.86285	1.86417	1.88345	F-type H+-transporting ATPase subunit delta	AtpD	Energy production and conversion
MW689_001092	9719	c_000000000050	176786	177379	-	594	54	82	55	63.6667	1.8958	1.72535	1.15476	1.59197	F-type H+-transporting ATPase subunit b	AtpF	Energy production and conversion
MW689_001093	9720	c_000000000050	177376	177801	-	426	7	8	13	9.33333	-0.485889	-1.0739	-0.405161	-0.654984	F-type H+-transporting ATPase subunit b'	AtpF	Energy production and conversion
MW689_001106	9733	c_000000000050	189268	191070	+	1803	57	114	89	86.6667	0.371236	0.596366	0.242293	0.403298	Re face-specific citrate synthase / ATP-citrase lyase	Acl	Reverse TCA cycle
MW689_001131	9758	c_000000000050	216318	218255	+	1938	37	100	108	81.6667	-0.349604	0.304045	0.415859	0.123433	Isopropylmalate dehydratase (aconitase homologue)	Acn?	Reverse TCA cycle
MW689_001143	9770	c_000000000050	228451	229002	+	552	17	28	18	21	0.362689	0.297711	-0.32441	0.111997	Pyruvate:ferredoxin oxidoreductase, gamma subunit	PorG	Reverse TCA cycle
MW689_001144	9771	c_000000000050	229014	229307	+	294	2	10	13	8.33333	-1.53581	-0.234009	0.129876	-0.546649	Pyruvate:ferredoxin oxidoreductase, delta subunit	PorD	Reverse TCA cycle
MW689_001145	9772	c_000000000050	229310	230479	+	1170	73	105	78	85.3333	1.34931	1.10215	0.676989	1.04282	Pyruvate:ferredoxin oxidoreductase, alpha subunit	PorA	Reverse TCA cycle
MW689_001146	9773	c_000000000050	230454	231437	+	984	25	48	58	43.6667	0.0718408	0.230744	0.502511	0.268365	Pyruvate:ferredoxin oxidoreductase, beta subunit	PorB	Reverse TCA cycle
MW689_001184	9811	c_000000000050	262208	262672	+	465	18	40	44	34	0.690296	1.05211	1.18931	0.977238	Type IV pilus assembly protein, major pilin PilA	PilA	Cell motility
MW689_001185	9812	c_000000000050	262666	263061	+	396	6	14	15	11.6667	-0.586987	-0.19803	-0.100499	-0.295172	Type II secretory pathway, pseudopilin PulG	PulG	Cell motility
MW689_001186	9813	c_000000000050	263062	264105	+	1044	79	131	144	118	1.62691	1.58436	1.72168	1.64432	type IV pilus assembly protein PilW	PilW	Cell motility
MW689_001188	9815	c_000000000050	265857	266633	-	777	6	27	24	19	-1.5594	-0.247065	-0.4124	-0.739622	Prepilin signal peptidase (type II secretory pathway) or related peptidase	PulO	Cell motility
MW689_001189	9816	c_000000000050	266648	267055	-	408	17	11	14	14	0.798788	-0.575517	-0.239784	-0.00550445	PilZ domain	PilZ	Cell motility
MW689_001270	9897	c_000000000050	344284	345732	-	1449	23	30	56	36.3333	-0.604323	-0.996759	-0.106002	-0.569028	NADH-quinone oxidoreductase subunit N	NuoN	Membrane complexes / Electron cycling
MW689_001271	9898	c_000000000050	345746	347212	-	1467	23	53	43	39.6667	-0.622134	-0.20384	-0.501049	-0.442341	NADH-quinone oxidoreductase subunit M	NuoM	Membrane complexes / Electron cycling
MW689_001272	9899	c_000000000050	347231	349204	-	1974	59	132	136	109	0.289841	0.676288	0.720512	0.562214	NADH-quinone oxidoreductase subunit L	NuoL	Membrane complexes / Electron cycling
MW689_001273	9900	c_000000000050	349208	349510	-	303	1	6	7	4.66667	-2.31628	-0.969388	-0.761623	-1.3491	NADH-quinone oxidoreductase subunit K	NuoK	Membrane complexes / Electron cycling
MW689_001274	9901	c_000000000050	349527	350051	-	525	8	10	8	8.66667	-0.606781	-1.07051	-1.37405	-1.01711	NADH-quinone oxidoreductase subunit J	NuoJ	Membrane complexes / Electron cycling
MW689_001275	9902	c_000000000050	350054	350596	-	543	31	38	21	30	1.2344	0.755324	-0.0838828	0.635281	NADH-quinone oxidoreductase subunit I	NuoI	Membrane complexes / Electron cycling
MW689_001276	9903	c_000000000050	350609	351589	-	981	32	47	26	35	0.426188	0.205092	-0.635528	-0.0014158	NADH-quinone oxidoreductase subunit H	NuoH	Membrane complexes / Electron cycling
MW689_001277	9904	c_000000000050	351599	352828	-	1230	74	122	104	100	1.29666	1.24554	1.01758	1.18659	NADH-quinone oxidoreductase subunit D	NuoD	Membrane complexes / Electron cycling
MW689_001278	9905	c_000000000050	352853	353362	-	510	46	39	43	42.6667	1.88674	0.882773	1.02325	1.26425	NADH-quinone oxidoreductase subunit C	NuoC	Membrane complexes / Electron cycling
MW689_001279	9906	c_000000000050	353366	353881	-	516	31	33	10	24.6667	1.30798	0.628208	-1.04425	0.297314	NADH-quinone oxidoreductase subunit B	NuoB	Membrane complexes / Electron cycling
MW689_001280	9907	c_000000000050	353872	354225	-	354	18	24	20	20.6667	1.08378	0.72045	0.464607	0.756278	NADH-quinone oxidoreductase subunit A	NuoA	Membrane complexes / Electron cycling
MW689_001346	9973	c_000000000050	416699	417892	-	1194	139	192	188	173	2.24446	1.94047	1.91149	2.03214	Quinone-modifying oxidoreductase, subunit QmoC	QmoC	Membrane complexes / Electron cycling
MW689_001347	9974	c_000000000050	417907	420114	-	2208	569	782	860	737	3.38696	3.07677	3.21517	3.2263	Quinone-modifying oxidoreductase, subunit QmoB	QmoB	Membrane complexes / Electron cycling
MW689_001348	9975	c_000000000050	420129	421376	-	1248	237	344	401	327.333	2.94831	2.7163	2.93851	2.86771	Quinone-modifying oxidoreductase, subunit QmoA	QmoA	Membrane complexes / Electron cycling
MW689_001349	9976	c_000000000050	421492	423492	-	2001	4636	6224	3659	4839.67	6.55424	6.21058	5.44559	6.07014	Adenylylsulfate reductase, subunit A	AprA	Dissimilatory sulfate reduction
MW689_001350	9977	c_000000000050	423525	424025	-	501	1032	1425	709	1055.33	6.38519	6.08193	5.07665	5.84792	Adenylylsulfate reductase, subunit B	AprB	Dissimilatory sulfate reduction
MW689_001352	9979	c_000000000050	424480	425850	-	1371	2072	2125	1426	1874.33	5.93807	5.20592	4.63191	5.25864	Sulfate adenylyltransferase	Sat	Dissimilatory sulfate reduction
MW689_001388	10015	c_000000000050	457249	458175	+	927	77	170	128	125	1.76163	2.13055	1.72386	1.87201	Malate dehydrogenase	Mdh	Reverse TCA cycle
MW689_001399	10026	c_000000000050	468561	469400	-	840	44	68	54	55.3333	1.10342	0.957132	0.6286	0.896383	Fumarate hydratase class I, alpha region	Frd	Reverse TCA cycle
MW689_001586	10213	c_000000000050	647061	647984	-	924	58	107	88	84.3333	1.36055	1.46979	1.19052	1.34028	5,10-methylenetetrahydrofolate reductase		Reductive acetyl-CoA pathway / Nucleic acid biosynthesis
MW689_001587	10214	c_000000000050	647968	648645	-	678	97	201	246	181.333	2.54412	2.82284	3.11496	2.82731	5,10-methylenetetrahydrofolate reductase, small subunit		Reductive acetyl-CoA pathway / Nucleic acid biosynthesis
MW689_001589	10216	c_000000000050	649026	649928	-	903	45	113	96	84.6667	1.03114	1.58131	1.34854	1.32033	Methenyltetrahydrofolate cyclohydrolase / Methylenetetrahydrofolate dehydrogenase (NADP+)		Reductive acetyl-CoA pathway / Nucleic acid biosynthesis
MW689_001590	10217	c_000000000050	649943	651703	-	1761	132	263	292	229	1.6096	1.83283	1.98477	1.80907	Formate--tetrahydrofolate ligase		Reductive acetyl-CoA pathway / Nucleic acid biosynthesis

## Sheet: Supp_Table_4.5
							raw reads				CLR
locus_tag	gene_callers_id	Chr	Start	End	Strand	Length	metaT_1	metaT_2	metaT_3	mean_expression	metaT_1	metaT_2	metaT_3	mean_CLR	COG20_PATHWAY	COG20_PATHWAY (ACCESSION)	COG20_CATEGORY	COG20_CATEGORY (ACCESSION)	COG20_FUNCTION	COG20_FUNCTION (ACCESSION)	Pfam	Pfam (ACCESSION)	KOfam	KOfam (ACCESSION)	KEGG_Class	KEGG_Class (ACCESSION)	KEGG_Module	KEGG_Module (ACCESSION)
MW690_000002	583	c_000000000161	945	2120	-	1176	47	99	102	82.6667	-1.52856	-1.12161	-0.915208	-1.18846	Isoleucine, leucine, valine biosynthesis	COG0436	Amino acid transport and metabolism	E	Aspartate/methionine/tyrosine aminotransferase (AspB) (PDB:2O0R)	COG0436	Aminotransferase class I and II	PF00155.22	LL-diaminopimelate aminotransferase [EC:2.6.1.83]	K10206	Pathway modules; Amino acid metabolism; Lysine metabolism	M00527	Lysine biosynthesis, DAP aminotransferase pathway, aspartate => lysine	M00527
MW690_000003	584	c_000000000161	2124	2624	-	501	276	336	231	281	2.24372	1.86724	1.49119	1.86738
MW690_000004	585	c_000000000161	2821	3990	-	1170	265	322	224	270.333	0.961528	0.582304	0.223263	0.589032			Energy production and conversion	C	Coenzyme F420-reducing hydrogenase, delta subunit (FrhD) (PDB:5ODC)	COG1908	Methyl-viologen-reducing hydrogenase, delta subunit	PF02662.17
MW690_000005	586	c_000000000161	4120	5058	+	939	64	89	109	87.3333	-0.762501	-0.949724	-0.49521	-0.735812	tRNA modification	COG0037	Translation, ribosomal structure and biogenesis	J	tRNA(Ile)-lysidine synthase TilS/MesJ (TilS) (PDB:1NI5) (PUBMED:21435031)	COG0037	PP-loop family	PF01171.21	tRNA-5-methyluridine54 2-sulfurtransferase [EC:2.8.1.15]	K21947
MW690_000006	587	c_000000000161	5024	5932	+	909	76	134	121	110.333	-0.469496	-0.315233	-0.29834	-0.361023			Posttranslational modification, protein turnover, chaperones	O	Thioredoxin reductase (TrxB) (PDB:3FBS)	COG0492	Pyridine nucleotide-disulphide oxidoreductase	PF07992.15	thioredoxin reductase (NADPH) [EC:1.8.1.9]	K00384
MW690_000007	588	c_000000000161	6046	6744	+	699	46	92	51	63	-0.808737	-0.476326	-1.15766	-0.814242
MW690_000008	589	c_000000000161	6757	7230	+	474	42	75	52	56.3333	-0.3781	-0.208897	-0.569514	-0.385503
MW690_000009	590	c_000000000161	7262	8326	-	1065	212	384	284	293.333	0.775934	0.971644	0.700631	0.81607			General function prediction only	R	Predicted ATPase, archaeal AAA+ ATPase superfamily	COG1672	ATPase domain predominantly from Archaea	PF01637.19	uncharacterized protein	K06921
MW690_000010	591	c_000000000161	8323	8484	-	162	37	44	34	38.3333	0.990221	0.577325	0.373658	0.647068
MW690_000011	592	c_000000000161	8549	8803	+	255	6	20	12	12.6667	-2.19266	-1.19536	-1.74551	-1.71118
MW690_000012	593	c_000000000161	8732	9250	-	519	56	65	66	62.3333	-0.0981591	-0.544726	-0.359324	-0.33407	Cobalamine/B12 biosynthesis	COG4547	Coenzyme transport and metabolism	H	Cobalamin biosynthesis cobaltochelatase CobT subunit (CobT2)	COG4547	Type IV leader peptidase family	PF01478.19	archaeal preflagellin peptidase FlaK [EC:3.4.23.52]	K07991
MW690_000013	594	c_000000000161	10210	10437	+	228	175	267	292	244.667	2.72369	2.67195	2.96439	2.78667							Protein of unknown function DUF104	PF01954.17
MW690_000014	595	c_000000000161	10412	10885	+	474	45	76	75	65.3333	-0.279696	-0.189914	-0.0453546	-0.171655			Defense mechanisms	V	VapC family ribonuclease, toxin component of the VapBC toxin-antitoxin module, contains PIN domain (VapC) (PUBMED:30169502)	COG1848	PIN domain	PF01850.22	uncharacterized protein	K07064
MW690_000015	596	c_000000000161	10921	11202	+	282	333	620	443	465.333	3.34324	3.57918	3.25822	3.39355			General function prediction only	R	Predicted DNA-binding protein, potential antitoxin AbrB/MazE fold (PDB:2NWT)	COG2880	Protein of unknown function DUF104	PF01954.17
MW690_000016	597	c_000000000161	11354	12559	-	1206	169	163	149	160.333	0.27038	-0.441426	-0.407029	-0.192692			Carbohydrate transport and metabolism	G	Predicted arabinose efflux permease AraJ, MFS family (AraJ) (PDB:4LDS)	COG2814	Major Facilitator Superfamily	PF07690.17
MW690_000017	598	c_000000000161	12721	13464	+	744	46	63	58	55.6667	-0.898747	-1.10903	-1.06381	-1.02386	Aromatic amino acid biosynthesis	COG0135	Amino acid transport and metabolism	E	Phosphoribosylanthranilate isomerase (TrpF) (PDB:1DL3)	COG0135	N-(5'phosphoribosyl)anthranilate (PRA) isomerase	PF00697.23	phosphoribosylanthranilate isomerase [EC:5.3.1.24]	K01817	Pathway modules; Amino acid metabolism; Aromatic amino acid metabolism	M00023	Tryptophan biosynthesis, chorismate => tryptophan	M00023
MW690_000018	599	c_000000000161	13461	14810	+	1350	177	296	221	231.333	0.174184	0.254586	-0.00259691	0.142058	Aromatic amino acid biosynthesis	COG0133	Amino acid transport and metabolism	E	Tryptophan synthase beta chain (TrpB) (PDB:2DH5)	COG0133	Pyridoxal-phosphate dependent enzyme	PF00291.26	tryptophan synthase beta chain [EC:4.2.1.20]	K01696	Pathway modules; Amino acid metabolism; Aromatic amino acid metabolism	M00023	Tryptophan biosynthesis, chorismate => tryptophan	M00023
MW690_000019	600	c_000000000161	14807	15775	+	969	153	231	244	209.333	0.442995	0.375957	0.618322	0.479091
MW690_000020	601	c_000000000161	15786	17195	+	1410	90	186	161	145.667	-0.860381	-0.477006	-0.521105	-0.619497	Purine biosynthesis	COG0015	Nucleotide transport and metabolism	F	Adenylosuccinate lyase (PurB) (PDB:2HVG)	COG0015	Lyase	PF00206.21	adenylosuccinate lyase [EC:4.3.2.2]	K01756	Pathway modules; Nucleotide metabolism; Purine metabolism!!!Pathway modules; Nucleotide metabolism; Purine metabolism	M00048!!!M00049	Inosine monophosphate biosynthesis, PRPP + glutamine => IMP!!!Adenine ribonucleotide biosynthesis, IMP => ADP,ATP	M00048!!!M00049
MW690_000021	602	c_000000000161	17263	18612	-	1350	98	116	154	122.667	-0.675439	-1.09312	-0.522297	-0.763617	Pyrimidine salvage	COG0402	Nucleotide transport and metabolism!!!General function prediction only	F!!!R	Cytosine/adenosine deaminase or related metal-dependent hydrolase (SsnA) (PDB:3O7U)	COG0402	Amidohydrolase family	PF01979.21	5-methylthioadenosine/S-adenosylhomocysteine deaminase [EC:3.5.4.31 3.5.4.28]	K12960
MW690_000022	603	c_000000000161	18685	19500	-	816	70	123	132	108.333	-0.431621	-0.282617	-0.0175929	-0.243944			General function prediction only	R	Cytidylyltransferase family enzyme (PUBMED:25583072)	COG1836	Integral membrane protein DUF92	PF01940.17
MW690_000023	604	c_000000000161	19652	20062	+	411	41	75	46	54	-0.206702	-0.00314836	-0.538852	-0.249568			Nucleotide transport and metabolism!!!General function prediction only	F!!!R	Purine nucleoside phosphoramidase/Ap4A hydrolase, histidine triade (HIT) family (HinT) (PDB:1AV5) (PUBMED:20934431)	COG0537	HIT domain	PF01230.24	histidine triad (HIT) family protein	K02503
MW690_000024	605	c_000000000161	20063	20644	+	582	70	105	78	84.3333	0.0559287	-0.0223347	-0.285271	-0.0838922			Signal transduction mechanisms	T	CBS-domain-containing membrane protein	COG3448	CBS domain	PF00571.29
MW690_000025	606	c_000000000161	20688	21368	+	681	51	88	72	70.3333	-0.623758	-0.502464	-0.626618	-0.58428			Transcription	K	Predicted transcriptional regulator, contains C-terminal CBS domains	COG2524	CBS domain	PF00571.29
MW690_000026	607	c_000000000161	21352	21495	+	144	4	4	10	6	-1.89875	-2.55856	-1.17262	-1.87664
MW690_000027	608	c_000000000161	21526	21837	+	312	24	48	39	37	-0.56944	-0.244048	-0.376638	-0.396708			Translation, ribosomal structure and biogenesis	J	Ribonuclease BN, tRNA processing enzyme (ElaC) (PDB:1WW1)	COG1234	Beta-lactamase superfamily domain	PF12706.8
MW690_000028	609	c_000000000161	21821	22141	+	321	23	55	33	37	-0.670588	-0.0905721	-0.655356	-0.472172
MW690_000029	610	c_000000000161	22141	22377	+	237	11	24	13	16	-1.26393	-0.832592	-1.52887	-1.20846			Translation, ribosomal structure and biogenesis	J	Ribonuclease BN, tRNA processing enzyme (ElaC) (PDB:1WW1)	COG1234
MW690_000030	611	c_000000000161	22435	23424	-	990	37	39	68	48	-1.62121	-2.20606	-1.24827	-1.69185	Thiamine biosynthesis	COG1060	Coenzyme transport and metabolism	H	2-iminoacetate synthase ThiH/Menaquinone biosynthesis enzymes MqnC and MqnE (ThiH) (PDB:4WCX) (PUBMED:18801996)	COG1060	Radical SAM superfamily	PF04055.22	7,8-didemethyl-8-hydroxy-5-deazariboflavin synthase [EC:4.3.1.32]	K11780	Pathway modules; Energy metabolism; Methane metabolism	M00378	F420 biosynthesis	M00378
MW690_000031	612	c_000000000161	23485	24429	+	945	86	158	143	129	-0.34829	-0.13439	-0.11428	-0.198986	Aromatic amino acid biosynthesis	COG0287!!!COG4937	Amino acid transport and metabolism!!!Translation, ribosomal structure and biogenesis	E!!!J	Prephenate dehydrogenase (TyrA) (PDB:2F1K)!!!Ferredoxin-fold anticodon binding domain (FDXACB)	COG0287!!!COG4937	Prephenate dehydrogenase	PF02153.18
MW690_000032	613	c_000000000161	24647	24988	-	342	90	97	113	100	1.18325	0.630919	1.01368	0.942615
MW690_000033	614	c_000000000161	25088	25477	-	390	119	199	175	164.333	1.39479	1.47436	1.45298	1.44071
MW690_000034	615	c_000000000161	25633	26592	-	960	125	120	184	143	0.165906	-0.55256	0.22557	-0.0536946			Intracellular trafficking, secretion, and vesicular transport	U	Preprotein translocase subunit SecF (SecF) (PDB:2FYH) (PUBMED:28830929)	COG0341	Protein export membrane protein	PF02355.17
MW690_000035	616	c_000000000161	26711	27136	-	426	15	16	41	24	-1.67926	-2.24887	-0.754686	-1.56094							Endonuclease NucS	PF01939.17
MW690_000036	617	c_000000000161	27102	27278	-	177	1	6	4	3.66667	-3.78139	-2.32572	-2.6927	-2.93327
MW690_000037	618	c_000000000161	27259	27909	-	651	59	123	104	95.3333	-0.350443	0.043295	-0.0341707	-0.113773							EVE domain	PF01878.19
MW690_000038	619	c_000000000161	27928	28893	-	966	59	151	127	112.333	-0.919809	-0.231264	-0.316542	-0.489205	tRNA modification	COG1041	Translation, ribosomal structure and biogenesis	J	tRNA G10 N-methylase Trm11 (Trm11) (PDB:5E71)	COG1041	DNA methylase	PF01555.19
MW690_000039	620	c_000000000161	28955	29614	+	660	42	46	72	53.3333	-0.855679	-1.38572	-0.581429	-0.940943	Aromatic amino acid biosynthesis	COG0710	Amino acid transport and metabolism	E	3-dehydroquinate dehydratase (AroD) (PDB:1GQN)	COG0710	Type I 3-dehydroquinase	PF01487.16	3-dehydroquinate dehydratase I [EC:4.2.1.10]	K03785	Pathway modules; Amino acid metabolism; Aromatic amino acid metabolism	M00022	Shikimate pathway, phosphoenolpyruvate + erythrose-4P => chorismate	M00022
MW690_000040	621	c_000000000161	29582	29686	-	105	0	10	6	5.33333	-4.61299	-0.880487	-1.40882	-2.30077
MW690_000041	622	c_000000000161	29732	30136	-	405	64	112	93	89.6667	0.450702	0.593445	0.4901	0.511416			Translation, ribosomal structure and biogenesis	J	5S rRNA maturation ribonuclease M5, contains TOPRIM domain (RnmV) (PDB:2FCJ)	COG1658	Toprim domain	PF13662.7
MW690_000042	623	c_000000000161	30195	30716	+	522	94	155	126	125	0.635589	0.694306	0.560071	0.629989	tRNA modification	COG1818	Translation, ribosomal structure and biogenesis	J	tRNA(Ser,Leu) C12 N-acetylase TAN1, contains THUMP domain (Tan1)	COG1818	THUMP domain	PF02926.18	tRNA acetyltransferase TAN1	K06963
MW690_000043	624	c_000000000161	30739	32124	+	1386	100	126	208	144.667	-0.684407	-1.01228	-0.127824	-0.608169	Thiamine biosynthesis	COG0351!!!COG1992	Coenzyme transport and metabolism!!!General function prediction only	H!!!R	Hydroxymethylpyrimidine/phosphomethylpyrimidine kinase (ThiD) (PDB:1Y9X) (PUBMED:17351295)!!!Predicted transcriptional regulator fused phosphomethylpyrimidine kinase (thiamin biosynthesis) (PDB:2PB9)	COG0351!!!COG1992	Phosphomethylpyrimidine kinase	PF08543.13	hydroxymethylpyrimidine kinase / phosphomethylpyrimidine kinase / thiamine-phosphate diphosphorylase [EC:2.7.1.49 2.7.4.7 2.5.1.3]	K21219	Pathway modules; Metabolism of cofactors and vitamins; Cofactor and vitamin metabolism!!!Pathway modules; Metabolism of cofactors and vitamins; Cofactor and vitamin metabolism!!!Pathway modules; Metabolism of cofactors and vitamins; Cofactor and vitamin metabolism	M00127!!!M00896!!!M00899	Thiamine biosynthesis, prokaryotes, AIR (+ DXP/tyrosine) => TMP/TPP!!!Thiamine biosynthesis, archaea, AIR (+ NAD+) => TMP/TPP!!!Thiamine salvage pathway, HMP/HET => TMP	M00127!!!M00896!!!M00899
MW690_000044	625	c_000000000161	32227	32622	+	396	35	34	44	37.6667	-0.378357	-1.07939	-0.548639	-0.668796
MW690_000045	626	c_000000000161	32829	34088	+	1260	158	294	242	231.333	0.110384	0.344357	0.227617	0.227453			Inorganic ion transport and metabolism	P	ABC-type Fe3+-hydroxamate transport system, periplasmic component (FepB) (PDB:1ESZ)	COG0614	Periplasmic binding protein	PF01497.19	iron complex transport system substrate-binding protein	K02016
MW690_000046	627	c_000000000161	34092	35297	+	1206	298	469	388	385	1.08683	1.08041	0.97074	1.04599			Inorganic ion transport and metabolism	P	ABC-type Fe3+-hydroxamate transport system, periplasmic component (FepB) (PDB:1ESZ)	COG0614	Periplasmic binding protein	PF01497.19	iron complex transport system substrate-binding protein	K02016
MW690_000047	628	c_000000000161	35314	36435	+	1122	67	93	128	96	-0.953789	-1.14352	-0.521249	-0.872853			Inorganic ion transport and metabolism	P	ABC-type Fe3+-siderophore transport system, permease component (FepD) (PDB:2NQ2)	COG0609	FecCD transport family	PF01032.19	iron complex transport system permease protein	K02015
MW690_000048	629	c_000000000161	36399	37142	-	744	74	141	134	116.333	-0.218738	0.0469409	0.137287	-0.0115031
MW690_000049	630	c_000000000161	37229	37762	-	534	39	44	41	41.3333	-0.655662	-1.14352	-1.08067	-0.959952	Cysteine biosynthesis	COG0529	Inorganic ion transport and metabolism	P	K18554	COG0529	Adenylylsulphate kinase	PF01583.21	chloramphenicol 3-O phosphotransferase [EC:2.7.1.-]	K18554
MW690_000050	631	c_000000000161	37781	38359	-	579	77	84	88	83	0.199958	-0.335099	-0.10483	-0.0799904	Histidine biosynthesis	COG0131	Amino acid transport and metabolism	E	Imidazoleglycerol phosphate dehydratase HisB (HisB2) (PDB:1RHY)	COG0131	Imidazoleglycerol-phosphate dehydratase	PF00475.19
MW690_000051	750	c_000000000222	82	507	+	426	51	43	66	53.3333	0.0530436	-0.850325	-0.0744433	-0.290575			Posttranslational modification, protein turnover, chaperones	O	Protein-S-isoprenylcysteine O-methyltransferase Ste14 (STE14) (PDB:5V7P)	COG2020	Protein of unknown function (DUF1295)	PF06966.13
MW690_000052	751	c_000000000222	647	2026	-	1380	828	703	600	710.333	2.36516	1.4694	1.40455	1.74637							Cytochrome c3	PF14537.7
MW690_000053	752	c_000000000222	2063	3217	-	1155	165	196	147	169.333	0.298263	-0.11385	-0.364122	-0.0599031	Isoprenoid biosynthesis	COG0371	Energy production and conversion	C	Glycerol dehydrogenase or related enzyme, iron-containing ADH family (GldA) (PDB:3S99) (PUBMED:20688982)	COG0371	Iron-containing alcohol dehydrogenase	PF13685.7	glycerol-1-phosphate dehydrogenase [NAD(P)+] [EC:1.1.1.261]	K00096
MW690_000054	753	c_000000000222	3294	4022	-	729	136	184	143	154.333	0.684235	0.459143	0.260116	0.467831			General function prediction only	R	Endonuclease, Uma2 family (restriction endonuclease fold) (Uma2) (PDB:1WDJ) (PUBMED:17873039)	COG4636	Putative restriction endonuclease	PF05685.13
MW690_000055	754	c_000000000222	4037	4834	-	798	76	140	88	101.333	-0.281604	-0.0643771	-0.567655	-0.304546			General function prediction only	R	Predicted class III extradiol dioxygenase, MEMO1 family (Mho1) (PDB:3BCZ)	COG1355	Memo-like protein	PF01875.18	MEMO1 family protein	K06990
MW690_000056	755	c_000000000222	4872	5384	-	513	63	117	67	82.3333	0.0871224	0.315143	-0.321016	0.0270834
MW690_000057	756	c_000000000222	5732	6772	+	1041	18	23	31	24	-2.71305	-3.02772	-2.44149	-2.72742	Lysine biosynthesis	COG0136	Amino acid transport and metabolism	E	Aspartate-semialdehyde dehydrogenase (Asd) (PDB:1BRM)	COG0136	Semialdehyde dehydrogenase, dimerisation domain	PF02774.19	aspartate-semialdehyde dehydrogenase [EC:1.2.1.11]	K00133	Pathway modules; Amino acid metabolism; Serine and threonine metabolism!!!Pathway modules; Amino acid metabolism; Serine and threonine metabolism!!!Pathway modules; Amino acid metabolism; Cysteine and methionine metabolism!!!Pathway modules; Amino acid metabolism; Lysine metabolism!!!Pathway modules; Amino acid metabolism; Lysine metabolism!!!Pathway modules; Amino acid metabolism; Lysine metabol…	M00018!!!M00033!!!M00017!!!M00016!!!M00525!!!M00526!!!M00527	Threonine biosynthesis, aspartate => homoserine => threonine!!!Ectoine biosynthesis, aspartate => ectoine!!!Methionine biosynthesis, apartate => homoserine => methionine!!!Lysine biosynthesis, succinyl-DAP pathway, aspartate => lysine!!!Lysine biosynthesis, acetyl-DAP pathway, aspartate => lysine!!!Lysine biosynthesis, DAP dehydrogenase pathway, aspartate => lysine!!!Lysine biosynthesis, DAP amin…	M00018!!!M00033!!!M00017!!!M00016!!!M00525!!!M00526!!!M00527
MW690_000058	757	c_000000000222	6850	7398	+	549	41	52	68	53.6667	-0.62437	-0.944975	-0.397646	-0.655664	tRNA modification	COG1617	Translation, ribosomal structure and biogenesis	J	tRNA threonylcarbamoyladenosine modification (KEOPS) complex, Cgi121 subunit (Cgi121) (PDB:1ZD0) (PUBMED:23258706)	COG1617	Kinase binding protein CGI-121	PF08617.11	KEOPS complex subunit Cgi121	K09119
MW690_000059	758	c_000000000222	7899	9239	+	1341	20	39	41	33.3333	-2.93029	-2.64387	-2.40907	-2.66108	Heme biosynthesis	COG1232	Coenzyme transport and metabolism	H	Protoporphyrinogen oxidase HemY/PPOX (HemY) (PDB:3LOV)	COG1232	Flavin containing amine oxidoreductase	PF01593.25	protoporphyrinogen/coproporphyrinogen III oxidase [EC:1.3.3.4 1.3.3.15]	K00231	Pathway modules; Metabolism of cofactors and vitamins; Cofactor and vitamin metabolism!!!Pathway modules; Metabolism of cofactors and vitamins; Cofactor and vitamin metabolism!!!Pathway modules; Metabolism of cofactors and vitamins; Cofactor and vitamin metabolism	M00868!!!M00121!!!M00926	Heme biosynthesis, animals and fungi, glycine => heme!!!Heme biosynthesis, plants and bacteria, glutamate => heme!!!Heme biosynthesis, bacteria, glutamyl-tRNA => coproporphyrin III => heme	M00868!!!M00121!!!M00926
MW690_000060	759	c_000000000222	9460	10317	+	858	113	227	162	167.333	0.182967	0.52633	0.204446	0.304581			Replication, recombination and repair	L	DNA modification methylase (YhdJ) (PDB:1BOO)	COG0863	DNA methylase	PF01555.19
MW690_000061	760	c_000000000222	10972	11919	-	948	95	190	200	161.667	-0.210062	0.126345	0.363699	0.0933276							Helicase conserved C-terminal domain	PF13625.7
MW690_000062	761	c_000000000222	11883	12881	-	999	50	73	46	56.3333	-1.20488	-1.32323	-1.8202	-1.44943
MW690_000063	762	c_000000000222	12951	14642	+	1692	168	250	193	203.667	-0.226656	-0.314406	-0.52334	-0.354801			Transcription!!!Replication, recombination and repair	K!!!L	Superfamily II DNA or RNA helicase (SSL2) (PDB:6JDE)	COG1061	ERCC3/RAD25/XPB C-terminal helicase	PF16203.6	DNA excision repair protein ERCC-3 [EC:3.6.4.12]	K10843
MW690_000064	763	c_000000000222	14659	15363	+	705	49	93	60	67.3333	-0.73087	-0.473144	-0.937632	-0.713882	Purine salvage	COG0005	Nucleotide transport and metabolism	F	Purine nucleoside phosphorylase (XapA) (PDB:1YQQ)	COG0005	Phosphorylase superfamily	PF01048.21
MW690_000065	764	c_000000000222	15376	16053	-	678	146	146	154	148.667	0.890868	0.231057	0.471305	0.531077			Replication, recombination and repair	L	Uracil-DNA glycosylase (Udg4) (PDB:3IKB)	COG1573	Uracil DNA glycosylase superfamily	PF03167.20	uracil-DNA glycosylase [EC:3.2.2.27]	K21929
MW690_000066	765	c_000000000222	16079	17086	-	1008	89	137	121	115.667	-0.392211	-0.432551	-0.447484	-0.424082			Defense mechanisms	V	House-cleaning carbohydrate phosphatase, DUF89 family (DUF89) (PDB:2FFJ) (PUBMED:27322068)	COG1578	Protein of unknown function DUF89	PF01937.20	uncharacterized protein	K09116
MW690_000067	766	c_000000000222	17362	18630	+	1269	5499	5237	3348	4694.67	5.21686	4.48663	4.00481	4.56943	Translation factors	COG5256	Translation, ribosomal structure and biogenesis	J	Translation elongation factor EF-1alpha (GTPase) (TEF1) (PDB:1F60)	COG5256	Elongation factor Tu GTP binding domain	PF00009.28	elongation factor 1-alpha	K03231
MW690_000068	767	c_000000000222	18695	19006	+	312	465	567	873	635	3.67849	3.30452	4.09025	3.69108	Ribosome 30S subunit	COG0051	Translation, ribosomal structure and biogenesis	J	Ribosomal protein S10 (RpsJ) (PDB:4V4H)	COG0051	Ribosomal protein S10p/S20e	PF00338.23	small subunit ribosomal protein S10	K02946
MW690_000069	768	c_000000000222	19049	19258	+	210	83	88	87	86	1.77071	1.1948	1.34195	1.43582
MW690_000070	769	c_000000000222	19310	19906	-	597	89	117	114	106.667	0.363481	0.0963713	0.222601	0.227484			Translation, ribosomal structure and biogenesis	J	RNA 2',3'-cyclic phosphodiesterase (2'-5' RNA ligase) (ThpR) (PDB:1IUH) (PUBMED:25239919)	COG1514	LigT like Phosphoesterase	PF02834.17	RNA 2',3'-cyclic 3'-phosphodiesterase [EC:3.1.4.58]	K01975
MW690_000071	770	c_000000000222	19903	20796	-	894	102	199	190	163.667	-0.0233982	0.277555	0.3745	0.209552			Lipid transport and metabolism	I	Undecaprenyl pyrophosphate synthase (UppS) (PDB:1X07)	COG0020	Putative undecaprenyl diphosphate synthase	PF01255.20
MW690_000072	771	c_000000000222	20909	21625	-	717	61	72	61	64.6667	-0.442062	-0.864479	-0.938331	-0.748291			Replication, recombination and repair	L	Archaeal DNA polymerase II, small subunit/DNA polymerase delta, subunit B (HYS2) (PDB:3E0J)	COG1311	DNA polymerase alpha/epsilon subunit B	PF04042.17	DNA polymerase II small subunit [EC:2.7.7.7]	K02323
MW690_000073	772	c_000000000222	21618	22214	-	597	110	125	110	115	0.667568	0.191398	0.171299	0.343422			Replication, recombination and repair	L	Archaeal DNA polymerase II, small subunit/DNA polymerase delta, subunit B (HYS2) (PDB:3E0J)	COG1311
MW690_000074	773	c_000000000222	22292	22555	-	264	66	38	36	46.6667	1.11214	-0.336166	-0.249586	0.175463
MW690_000075	774	c_000000000222	22609	23064	-	456	199	194	229	207.333	1.90861	1.21218	1.61444	1.57841			Posttranslational modification, protein turnover, chaperones	O	Chaperedoxin CnoX, contains thioredoxin-like and TPR-like domains, YbbN/TrxSC family (CnoX) (PDB:3QDN) (PUBMED:21498507;29754824)	COG3118	Thioredoxin	PF00085.21	thioredoxin 1	K03671
MW690_000076	775	c_000000000222	23083	24630	-	1548	166	295	231	230.667	-0.115559	0.052266	-0.136337	-0.0665434			Coenzyme transport and metabolism	H	C-terminal domain of the GTP 3',8'-cyclase MoaA, radical SAM superfamily (molybdenum cofactor biosynthesis) (MoaA2) (PUBMED:25941396)	COG1964	Radical SAM superfamily	PF04055.22	7,8-dihydro-6-hydroxymethylpterin dimethyltransferase [EC:2.1.1.-]	K06937
MW690_000077	776	c_000000000222	24737	26239	+	1503	162	154	189	168.333	-0.108081	-0.840725	-0.382591	-0.443799	Aminoacyl-tRNA synthetases	COG0154	Translation, ribosomal structure and biogenesis	J	Asp-tRNAAsn/Glu-tRNAGln amidotransferase A subunit or related amidase (GatA) (PDB:3H0L)	COG0154	Amidase	PF01425.22	aspartyl-tRNA(Asn)/glutamyl-tRNA(Gln) amidotransferase subunit A [EC:6.3.5.6 6.3.5.7]	K02433
MW690_000078	777	c_000000000222	26217	26357	+	141	1	2	2	1.66667	-3.45334	-3.37618	-3.21264	-3.34739
MW690_000079	778	c_000000000222	26344	27591	+	1248	161	246	248	218.333	0.151241	0.101483	0.276684	0.176469	tRNA modification	COG1041	Translation, ribosomal structure and biogenesis	J	tRNA G10 N-methylase Trm11 (Trm11) (PDB:5E71)	COG1041	DNA methylase	PF01555.19	site-specific DNA-methyltransferase (cytosine-N4-specific) [EC:2.1.1.113]	K00590
MW690_000080	779	c_000000000222	27588	28274	-	687	45	93	84	74	-0.815119	-0.43583	-0.418303	-0.556417							EcoRII C terminal	PF09019.12
MW690_000081	780	c_000000000222	28342	29304	-	963	86	224	140	150	-0.375511	0.340621	-0.171982	-0.0689572			Inorganic ion transport and metabolism	P	Ca2+/Na+ antiporter (ECM27) (PDB:3V5S)	COG0530	Sodium/calcium exchanger protein	PF01699.25	cation:H+ antiporter	K07301
MW690_000082	781	c_000000000222	29356	29817	-	462	33	69	48	50	-0.684407	-0.291366	-0.646852	-0.540875			Nucleotide transport and metabolism	F	Aspartate carbamoyltransferase, regulatory subunit (PyrI) (PDB:1NBE)	COG1781	Aspartate carbamoyltransferase regulatory chain, allosteric domain	PF01948.19	aspartate carbamoyltransferase regulatory subunit	K00610	Pathway modules; Nucleotide metabolism; Pyrimidine metabolism	M00051	Uridine monophosphate biosynthesis, glutamine (+ PRPP) => UMP	M00051
MW690_000083	782	c_000000000222	30387	31292	+	906	197	376	252	275	0.903594	1.17458	0.761756	0.946644			Defense mechanisms	V	5-methylcytosine-specific restriction endonuclease McrA (McrA)	COG1403	RRXRR protein	PF14239.7
MW690_000084	783	c_000000000222	31289	31594	+	306	66	69	51	62	0.899147	0.302995	0.0340966	0.41208							Protein of unknown function DUF131	PF01998.18
MW690_000085	784	c_000000000222	31676	32653	+	978	112	161	142	138.333	-0.0186568	-0.156859	-0.173889	-0.116468			Posttranslational modification, protein turnover, chaperones	O	ADP-ribosylglycohydrolase (DraG) (PDB:1T5J)	COG1397	ADP-ribosylglycohydrolase	PF03747.15	poly(ADP-ribose) glycohydrolase ARH3 [EC:3.2.1.143]	K11687
MW690_000086	785	c_000000000222	32650	33219	+	570	83	187	174	148	0.330139	0.83737	0.897249	0.688253			Transcription	K	Predicted transcriptional regulator, ArsR family (PDB:2P4W)	COG1777	Bacterial regulatory protein, arsR family	PF01022.21
MW690_000087	786	c_000000000222	33373	34593	+	1221	168	359	300	275.667	0.24401	0.677442	0.582358	0.50127	Isoleucine, leucine, valine biosynthesis	COG0119	Amino acid transport and metabolism	E	Isopropylmalate/homocitrate/citramalate synthases (LeuA) (PDB:4JN6)	COG0119	HMGL-like	PF00682.20	citrate (Re)-synthase [EC:2.3.3.3]	K05942	Pathway modules; Carbohydrate metabolism; Central carbohydrate metabolism!!!Pathway modules; Carbohydrate metabolism; Central carbohydrate metabolism	M00009!!!M00010	Citrate cycle (TCA cycle, Krebs cycle)!!!Citrate cycle, first carbon oxidation, oxaloacetate => 2-oxoglutarate	M00009!!!M00010
MW690_000088	787	c_000000000222	34624	35790	+	1167	222	330	356	302.667	0.710325	0.621359	0.894153	0.741946			Energy production and conversion	C	Fe-S cluster-containing oxidoreductase, includes glycolate oxidase subunit GlcF (GlpC)	COG0247	Cysteine-rich domain	PF02754.17	heterodisulfide reductase subunit D [EC:1.8.98.1]	K08264	Pathway modules; Energy metabolism; Methane metabolism!!!Pathway modules; Energy metabolism; Methane metabolism!!!Pathway modules; Energy metabolism; Methane metabolism!!!Pathway modules; Energy metabolism; Methane metabolism	M00567!!!M00357!!!M00356!!!M00563	Methanogenesis, CO2 => methane!!!Methanogenesis, acetate => methane!!!Methanogenesis, methanol => methane!!!Methanogenesis, methylamine/dimethylamine/trimethylamine => methane	M00567!!!M00357!!!M00356!!!M00563
MW690_000089	788	c_000000000222	35841	37277	+	1437	246	308	309	287.667	0.557852	0.221724	0.389935	0.389837			Energy production and conversion	C	FAD/FMN-containing lactate dehydrogenase/glycolate oxidase (GlcD) (PDB:1AHU)	COG0277	FAD binding domain	PF01565.24
MW690_000090	789	c_000000000222	37385	38035	-	651	98	239	237	191.333	0.376791	0.99881	1.15025	0.841951
MW690_000091	790	c_000000000222	38116	38901	-	786	173	310	243	242	0.921659	1.10151	0.914376	0.97918			General function prediction only	R	Predicted phosphohydrolase or phosphomutase, AlkP superfamily	COG3379	Type I phosphodiesterase / nucleotide pyrophosphatase	PF01663.23
MW690_000092	791	c_000000000222	38935	39048	-	114	3	0	0	1	-1.92428	-5.39145	-5.22791	-4.18121
MW690_000093	792	c_000000000222	39026	39283	-	258	6	14	20	13.3333	-2.20953	-1.7118	-1.04869	-1.65668
MW690_000094	793	c_000000000222	39285	39632	-	348	73	126	70	89.6667	0.857982	0.981492	0.301592	0.713688							Archaeal PaREP1/PaREP8 family	PF05942.12
MW690_000095	794	c_000000000222	39629	39961	-	333	59	122	127	102.667	0.616692	0.998701	1.21996	0.945117
MW690_000096	795	c_000000000222	39983	40318	-	336	21	27	32	26.6667	-0.8648	-1.16952	-0.764966	-0.933094	Translation factors	COG5256	Translation, ribosomal structure and biogenesis	J	Translation elongation factor EF-1alpha (GTPase) (TEF1) (PDB:1F60)	COG5256	Elongation factor Tu C-terminal domain	PF03143.18
MW690_000097	796	c_000000000222	40284	41321	-	1038	124	182	165	157	0.0416639	-0.0663966	-0.0439194	-0.022884	Cysteine biosynthesis	COG2895	Inorganic ion transport and metabolism	P	Sulfate adenylyltransferase subunit 1, EFTu-like GTPase family (CysN) (PDB:1ZUN)	COG2895	Elongation factor Tu GTP binding domain	PF00009.28
MW690_000098	797	c_000000000222	41361	42173	-	813	186	296	273	251.667	0.977173	0.986218	1.03327	0.998887	Cysteine biosynthesis	COG0175	Amino acid transport and metabolism!!!Coenzyme transport and metabolism	E!!!H	3'-phosphoadenosine 5'-phosphosulfate sulfotransferase (PAPS reductase)/FAD synthetase or related enzyme (CysD) (PDB:1ZUN)	COG0175	Phosphoadenosine phosphosulfate reductase family	PF01507.20	sulfate adenylyltransferase subunit 2 [EC:2.7.7.4]	K00957	Pathway modules; Energy metabolism; Sulfur metabolism!!!Signature modules; Module set; Metabolic capacity	M00176!!!M00616	Assimilatory sulfate reduction, sulfate => H2S!!!Sulfate-sulfur assimilation	M00176!!!M00616
MW690_000099	798	c_000000000222	42298	43104	-	807	41	117	79	79	-1.18013	-0.338466	-0.738558	-0.752386			Inorganic ion transport and metabolism	P	Sulfite exporter TauE/SafE/YfcA and related permeases, UPF0721 family (TauE) (PUBMED:21183667;22797525)	COG0730	Sulfite exporter TauE/SafE	PF01925.20	uncharacterized protein	K07090
MW690_000100	799	c_000000000222	43111	43359	-	249	70	129	87	95.3333	1.2808	1.49825	1.09619	1.29175
MW690_000101	800	c_000000000222	43516	43734	-	219	25	48	48	40.3333	-0.00110902	0.266567	0.43011	0.231856							Ribbon-helix-helix protein, copG family	PF01402.22
MW690_000102	801	c_000000000222	43792	46236	-	2445	251	262	276	263	-0.179951	-0.778004	-0.539499	-0.499151			Posttranslational modification, protein turnover, chaperones	O	Asparagine N-glycosylation enzyme, membrane subunit Stt3 (Stt3) (PDB:2LGZ)	COG1287	Archaeal glycosylation protein B long peripheral domain	PF18079.2	dolichyl-phosphooligosaccharide-protein glycotransferase [EC:2.4.99.21]	K21306
MW690_000103	802	c_000000000222	46261	46557	+	297	7	3	2	4	-2.20618	-3.96552	-4.28741	-3.48637
MW690_000104	803	c_000000000222	46438	47103	-	666	100	107	57	88	0.372926	-0.189744	-0.928904	-0.248574			Posttranslational modification, protein turnover, chaperones	O	Asparagine N-glycosylation enzyme, membrane subunit Stt3 (Stt3) (PDB:2LGZ)	COG1287	Oligosaccharyl transferase STT3 subunit	PF02516.15
MW690_000105	804	c_000000000222	47048	47491	-	444	102	130	90	107.333	0.986317	0.674932	0.310414	0.657221
MW690_000106	805	c_000000000222	47564	48439	+	876	108	100	69	92.3333	0.0880169	-0.682294	-1.05086	-0.54838	Histidine biosynthesis, Purine biosynthesis	COG0462	Nucleotide transport and metabolism	F	Phosphoribosylpyrophosphate synthetase (PrsA) (PDB:1DKR)	COG0462	N-terminal domain of ribose phosphate pyrophosphokinase	PF13793.7	ribose-phosphate pyrophosphokinase [EC:2.7.6.1]	K00948	Pathway modules; Carbohydrate metabolism; Central carbohydrate metabolism	M00005	PRPP biosynthesis, ribose 5P => PRPP	M00005
MW690_000107	806	c_000000000222	48492	49523	-	1032	87	147	174	136	-0.458763	-0.365215	0.0408399	-0.261046			Signal transduction mechanisms	T	Diadenosine tetraphosphatase ApaH/serine/threonine protein phosphatase, PP2A family (ApaH) (PDB:1AUI)	COG0639	Calcineurin-like phosphoesterase	PF00149.29
MW690_000108	807	c_000000000222	49561	50784	+	1224	178	216	212	202	0.323645	-0.0577231	0.0789151	0.114946			Carbohydrate transport and metabolism	G	Predicted arabinose efflux permease AraJ, MFS family (AraJ) (PDB:4LDS)	COG2814	Major Facilitator Superfamily	PF07690.17
MW690_000109	808	c_000000000222	50874	52133	-	1260	531	563	340	478	1.85597	1.28051	0.717287	1.28459			Lipid transport and metabolism	I	Activator of 2-hydroxyglutaryl-CoA dehydratase (HSP70-class ATPase domain) (YjiL) (PDB:1HUX)	COG1924	BadF/BadG/BcrA/BcrD ATPase family	PF01869.21
MW690_000110	809	c_000000000222	52635	53624	-	990	80	110	88	92.6667	-0.519115	-0.721941	-0.878695	-0.706584	Non-phosphorylated Entner-Doudoroff pathway	COG2379	Carbohydrate transport and metabolism	G	Glycerate-2-kinase (GckA) (PDB:1X3L) (PUBMED:18156253)	COG2379	Domain of unknown function (DUF4147)	PF13660.7	glycerate 2-kinase [EC:2.7.1.165]	K11529	Pathway modules; Energy metabolism; Methane metabolism	M00346	Formaldehyde assimilation, serine pathway	M00346
MW690_000111	810	c_000000000222	53824	54363	-	540	92	142	98	110.667	0.555819	0.519444	0.15022	0.408494	Phospholipid biosynthesis	COG0575	Lipid transport and metabolism	I	CDP-diglyceride synthetase (CdsA) (PDB:4Q2E)	COG0575	CDP-archaeol synthase	PF01864.18	CDP-2,3-bis-(O-geranylgeranyl)-sn-glycerol synthase [EC:2.7.7.67]	K19664
MW690_000112	811	c_000000000222	54416	55024	+	609	28	90	61	59.6667	-1.31616	-0.309011	-0.7028	-0.775989			Nucleotide transport and metabolism	F	Broad-specificity NMP kinase (Fap7) (PDB:1RKB)	COG1936	AAA domain	PF13238.7	adenylate kinase [EC:2.7.4.3]	K18532	Pathway modules; Nucleotide metabolism; Purine metabolism	M00049	Adenine ribonucleotide biosynthesis, IMP => ADP,ATP	M00049
MW690_000113	812	c_000000000222	54987	55652	+	666	18	41	43	34	-2.06867	-1.5629	-1.33145	-1.65434	Phospholipid biosynthesis	COG0558	Lipid transport and metabolism	I	Phosphatidylglycerophosphate synthase (PgsA) (PDB:4MND)	COG0558	CDP-alcohol phosphatidyltransferase	PF01066.22	archaetidylinositol phosphate synthase [EC:2.7.8.39]	K17884
MW690_000114	813	c_000000000222	55692	56750	+	1059	83	113	132	109.333	-0.56353	-0.780497	-0.393654	-0.579227	Cobalamine/B12 biosynthesis	COG2038	Coenzyme transport and metabolism	H	NaMN:DMB phosphoribosyltransferase (CobT) (PDB:1D0S)	COG2038	Phosphoribosyltransferase	PF02277.18	nicotinate-nucleotide--dimethylbenzimidazole phosphoribosyltransferase [EC:2.4.2.21]	K00768	Pathway modules; Metabolism of cofactors and vitamins; Cofactor and vitamin metabolism	M00122	Cobalamin biosynthesis, cobyrinate a,c-diamide => cobalamin	M00122
MW690_000115	814	c_000000000222	57125	57532	+	408	4620	4239	2844	3901	6.60266	5.81869	5.40652	5.94262							Cytochrome c7 and related cytochrome c	PF14522.7
MW690_000116	815	c_000000000222	57536	57898	+	363	2953	2863	1909	2575	6.12564	5.42118	5.00014	5.51565
MW690_000117	816	c_000000000222	57976	58506	+	531	683	679	544	635.333	3.46548	2.7972	2.6412	2.96796
MW690_000118	817	c_000000000222	58452	58883	+	432	735	727	512	658	3.86895	3.19336	2.8515	3.3046
MW690_000119	818	c_000000000222	58917	59318	+	402	201	265	327	264.333	2.10484	1.84296	2.30928	2.08569			Posttranslational modification, protein turnover, chaperones	O	Predicted aspartyl protease	COG5550	gag-polyprotein putative aspartyl protease	PF13975.7	aspartyl protease family protein	K06985
MW690_000120	819	c_000000000222	59535	59831	-	297	104	189	194	162.333	1.59429	1.79318	1.99429	1.79392	Pyruvate oxidation	COG1144	Energy production and conversion	C	Pyruvate:ferredoxin oxidoreductase or related 2-oxoacid:ferredoxin oxidoreductase, delta subunit (PorD) (PDB:5C4I)	COG1144	4Fe-4S binding domain	PF00037.28	pyruvate ferredoxin oxidoreductase delta subunit [EC:1.2.7.1]	K00171	Pathway modules; Carbohydrate metabolism; Central carbohydrate metabolism!!!Pathway modules; Energy metabolism; Carbon fixation!!!Pathway modules; Energy metabolism; Carbon fixation!!!Pathway modules; Energy metabolism; Carbon fixation!!!Signature modules; Module set; Metabolic capacity	M00307!!!M00173!!!M00374!!!M00620!!!M00614	Pyruvate oxidation, pyruvate => acetyl-CoA!!!Reductive citrate cycle (Arnon-Buchanan cycle)!!!Dicarboxylate-hydroxybutyrate cycle!!!Incomplete reductive citrate cycle, acetyl-CoA => oxoglutarate!!!Anoxygenic photosynthesis in green sulfur bacteria	M00307!!!M00173!!!M00374!!!M00620!!!M00614
MW690_000121	820	c_000000000222	59860	60411	-	552	69	66	94	76.3333	0.111669	-0.611801	0.0587019	-0.147143	Pyruvate oxidation	COG1014	Energy production and conversion	C	Pyruvate:ferredoxin oxidoreductase or related 2-oxoacid:ferredoxin oxidoreductase, gamma subunit (PorG) (PDB:1B0P)	COG1014	Pyruvate ferredoxin/flavodoxin oxidoreductase	PF01558.19	pyruvate ferredoxin oxidoreductase gamma subunit [EC:1.2.7.1]	K00172	Pathway modules; Carbohydrate metabolism; Central carbohydrate metabolism!!!Pathway modules; Energy metabolism; Carbon fixation!!!Pathway modules; Energy metabolism; Carbon fixation!!!Pathway modules; Energy metabolism; Carbon fixation!!!Signature modules; Module set; Metabolic capacity	M00307!!!M00173!!!M00374!!!M00620!!!M00614	Pyruvate oxidation, pyruvate => acetyl-CoA!!!Reductive citrate cycle (Arnon-Buchanan cycle)!!!Dicarboxylate-hydroxybutyrate cycle!!!Incomplete reductive citrate cycle, acetyl-CoA => oxoglutarate!!!Anoxygenic photosynthesis in green sulfur bacteria	M00307!!!M00173!!!M00374!!!M00620!!!M00614
MW690_000122	821	c_000000000222	60404	60505	-	102	5	5	2	4	-1.11174	-1.77155	-2.74551	-1.87627
MW690_000123	822	c_000000000222	60532	60867	-	336	41	58	47	48.6667	0.0839747	-0.0805112	-0.217478	-0.0713381			Amino acid transport and metabolism	E	L-cysteine desulfidase YhaM (CdsB) (PUBMED:21169490)	COG3681	Serine dehydratase alpha chain	PF03313.16
MW690_000124	823	c_000000000222	60864	62111	-	1248	195	202	152	183	0.426875	-0.182183	-0.427753	-0.0610201			Amino acid transport and metabolism	E	L-cysteine desulfidase YhaM (CdsB) (PUBMED:21169490)	COG3681	Serine dehydratase alpha chain	PF03313.16
MW690_000125	824	c_000000000222	62131	62325	-	195	6	18	10	11.3333	-1.80564	-0.956435	-1.61003	-1.45737			Replication, recombination and repair	L	RecA/RadA recombinase (RecA) (PDB:1B22)	COG0468
MW690_000126	825	c_000000000222	62346	62909	-	564	70	99	111	93.3333	0.101253	-0.0614852	0.266332	0.102033			Replication, recombination and repair	L	RecA/RadA recombinase (RecA) (PDB:1B22)	COG0468	Rad51	PF08423.12
MW690_000127	826	c_000000000222	63028	63594	+	567	82	135	121	112.667	0.32037	0.376386	0.382591	0.359782			Translation, ribosomal structure and biogenesis	J	rRNA-processing protein FCF1 (Fcf1) (PDB:4MJ7)	COG1412	PIN like domain	PF18477.2	uncharacterized protein	K07158
MW690_000128	827	c_000000000222	63648	64961	+	1314	161	231	193	195	0.0768935	-0.0634397	-0.158576	-0.048374	Molybdopterin biosynthesis	COG0303	Coenzyme transport and metabolism	H	Molybdopterin Mo-transferase (molybdopterin biosynthesis) (MoeA) (PDB:2NQU) (PUBMED:18801996;32239579)	COG0303	MoeA N-terminal region (domain I and II)	PF03453.18	molybdopterin molybdotransferase [EC:2.10.1.1]	K03750	Pathway modules; Metabolism of cofactors and vitamins; Cofactor and vitamin metabolism	M00880	Molybdenum cofactor biosynthesis, GTP => molybdenum cofactor	M00880
MW690_000129	828	c_000000000222	65113	65997	+	885	143	211	148	167.333	0.476626	0.376422	0.0297694	0.294272			General function prediction only	R	Predicted archaeal serine protease, S18 family	COG1750	Lon protease (S16) C-terminal proteolytic domain	PF05362.14	uncharacterized protein	K06870
MW690_000130	829	c_000000000222	66055	66783	-	729	58	64	103	75	-0.538158	-1.05711	-0.211304	-0.602189							Dockerin type I domain	PF00404.19
MW690_000131	830	c_000000000222	66924	67718	-	795	159	182	164	168.333	0.783854	0.318383	0.332117	0.478118	Aromatic amino acid biosynthesis	COG0134	Amino acid transport and metabolism	E	Indole-3-glycerol phosphate synthase (TrpC) (PDB:6BMA)	COG0134	Indole-3-glycerol phosphate synthase	PF00218.22
MW690_000132	831	c_000000000222	68087	69235	-	1149	423	651	386	486.667	1.66131	1.6229	1.03315	1.43912			Carbohydrate transport and metabolism	G	Archaeal fructose 1,6-bisphosphatase (FbpA) (PDB:1UMG)	COG1980	Fructose-1,6-bisphosphatase	PF01950.17	fructose 1,6-bisphosphate aldolase/phosphatase [EC:4.1.2.13 3.1.3.11]	K01622	Pathway modules; Carbohydrate metabolism; Central carbohydrate metabolism	M00003	Gluconeogenesis, oxaloacetate => fructose-6P	M00003
MW690_000133	832	c_000000000222	69344	69853	-	510	159	198	165	174	1.42431	1.08008	0.981318	1.1619	Histidine biosynthesis	COG0139	Amino acid transport and metabolism	E	Phosphoribosyl-AMP cyclohydrolase (HisI1) (PDB:1ZPS)	COG0139	Phosphoribosyl-AMP cyclohydrolase	PF01502.19	phosphoribosyl-AMP cyclohydrolase [EC:3.5.4.19]	K01496	Pathway modules; Amino acid metabolism; Histidine metabolism	M00026	Histidine biosynthesis, PRPP => histidine	M00026
MW690_000134	833	c_000000000222	69859	70893	-	1035	190	255	234	226.333	0.659485	0.423206	0.463013	0.515235			Cell wall/membrane/envelope biogenesis	M	Glycosyltransferase involved in cell wall bisynthesis (WcaA) (PDB:5MLZ)	COG0463	Glycosyl transferase family 2	PF00535.27	dolichol-phosphate hexosyltransferase [EC:2.4.1.-]	K23684
MW690_000135	834	c_000000000222	70959	71978	-	1020	147	248	177	190.667	0.31147	0.40419	0.0823057	0.265989	Glycolysis	COG0057	Carbohydrate transport and metabolism	G	Glyceraldehyde-3-phosphate dehydrogenase/erythrose-4-phosphate dehydrogenase (GapA) (PDB:3ZDF)	COG0057	Glyceraldehyde 3-phosphate dehydrogenase, C-terminal domain	PF02800.21	glyceraldehyde 3-phosphate dehydrogenase [EC:1.2.1.12]	K00134	Pathway modules; Carbohydrate metabolism; Central carbohydrate metabolism!!!Pathway modules; Carbohydrate metabolism; Central carbohydrate metabolism!!!Pathway modules; Carbohydrate metabolism; Central carbohydrate metabolism!!!Pathway modules; Carbohydrate metabolism; Central carbohydrate metabolism!!!Pathway modules; Carbohydrate metabolism; Other carbohydrate metabolism!!!Pathway modules; Ener…	M00001!!!M00002!!!M00003!!!M00308!!!M00552!!!M00165!!!M00166!!!M00611!!!M00612	Glycolysis (Embden-Meyerhof pathway), glucose => pyruvate!!!Glycolysis, core module involving three-carbon compounds!!!Gluconeogenesis, oxaloacetate => fructose-6P!!!Semi-phosphorylative Entner-Doudoroff pathway, gluconate => glycerate-3P!!!D-galactonate degradation, De Ley-Doudoroff pathway, D-galactonate => glycerate-3P!!!Reductive pentose phosphate cycle (Calvin cycle)!!!Reductive pentose phos…	M00001!!!M00002!!!M00003!!!M00308!!!M00552!!!M00165!!!M00166!!!M00611!!!M00612
MW690_000136	835	c_000000000222	72071	74041	-	1971	140	197	234	190.333	-0.709033	-0.877562	-0.466284	-0.684293			Inorganic ion transport and metabolism!!!Transcription	P!!!K	H+/Cl- antiporter ClcA (ClcA) (PDB:1KPK)!!!Predicted transcriptional regulator, contains C-terminal CBS domains	COG0038!!!COG2524	Voltage gated chloride channel	PF00654.21	chloride channel protein, CIC family	K03281
MW690_000137	836	c_000000000222	74279	75238	+	960	98	206	166	156.667	-0.183586	0.224549	0.0774717	0.0394781	tRNA modification	COG0037	Translation, ribosomal structure and biogenesis	J	tRNA(Ile)-lysidine synthase TilS/MesJ (TilS) (PDB:1NI5) (PUBMED:21435031)	COG0037	PP-loop family	PF01171.21	tRNA-5-methyluridine54 2-sulfurtransferase [EC:2.8.1.15]	K21947
MW690_000138	837	c_000000000222	75215	76075	-	861	50	100	114	88	-0.990405	-0.657376	-0.305682	-0.651154			Intracellular trafficking, secretion, and vesicular transport	U	Exosortase/Archaeosortase (PUBMED:22037399)	COG4083			archaeosortase A [EC:3.4.22.-]	K24447
MW690_000139	838	c_000000000222	76085	77401	-	1317	106	214	181	167	-0.527077	-0.176764	-0.25423	-0.319357			General function prediction only	R	TctA family transporter (PUBMED:14499931)	COG1784	Tripartite tricarboxylate transporter TctA family	PF01970.17	putative membrane protein	K08971
MW690_000140	839	c_000000000222	77446	78237	+	792	59	99	118	92	-0.633286	-0.551291	-0.135629	-0.440069			Cell wall/membrane/envelope biogenesis!!!Cell wall/membrane/envelope biogenesis	M!!!M	Predicted membrane flippase AglD2/YbhN, UPF0104 family (AglD2) (PUBMED:25583072)!!!Glycosyltransferase involved in cell wall bisynthesis (WcaA) (PDB:5MLZ)	COG0392!!!COG0463	Glycosyl transferase family 2	PF00535.27	glycosyltransferase AglD [EC:2.4.1.-]	K23683
MW690_000141	840	c_000000000222	78260	79027	+	768	43	86	64	64.3333	-1.04077	-0.708893	-0.968751	-0.906137
MW690_000142	841	c_000000000222	79320	81836	+	2517	321	440	477	412.667	0.132438	-0.0730498	0.206851	0.0887465			Replication, recombination and repair!!!Replication, recombination and repair	L!!!L	ERCC4-related helicase (MPH1) (PDB:1WP9)!!!ERCC4-type crossover junction endonuclease (MUS81) (PDB:1J22)	COG1111!!!COG1948	Helicase conserved C-terminal domain	PF00271.32	DNA excision repair protein ERCC-4 [EC:3.1.-.-]	K10848
MW690_000143	842	c_000000000222	81978	83111	+	1134	115	167	161	147.667	-0.194203	-0.317746	-0.206831	-0.239593	Purine biosynthesis	COG0104	Nucleotide transport and metabolism	F	Adenylosuccinate synthase (PurA) (PDB:1ADE)	COG0104	Adenylosuccinate synthetase	PF00709.22	adenylosuccinate synthase [EC:6.3.4.4]	K01939	Pathway modules; Nucleotide metabolism; Purine metabolism	M00049	Adenine ribonucleotide biosynthesis, IMP => ADP,ATP	M00049
MW690_000144	843	c_000000000222	83050	83268	-	219	0	0	0	0	-5.67353	-6.33335	-6.1698	-6.05889
MW690_000145	844	c_000000000222	83243	83986	-	744	75	165	181	140.333	-0.199501	0.27297	0.569651	0.214373			Amino acid transport and metabolism	E	Spermidine synthase (polyamine aminopropyltransferase) (SpeE) (PDB:6BQ2)	COG0421	Spermine/spermidine synthase domain	PF01564.18	spermidine synthase [EC:2.5.1.16]	K00797	Pathway modules; Amino acid metabolism; Cysteine and methionine metabolism!!!Pathway modules; Amino acid metabolism; Polyamine biosynthesis	M00034!!!M00133	Methionine salvage pathway!!!Polyamine biosynthesis, arginine => agmatine => putrescine => spermidine	M00034!!!M00133
MW690_000146	845	c_000000000222	84008	84355	-	348	26	49	54	43	-0.61377	-0.372145	-0.0697753	-0.351897			Amino acid transport and metabolism	E	S-adenosylmethionine decarboxylase (SpeD) (PDB:1TLU)	COG1586	S-adenosylmethionine decarboxylase	PF02675.16	S-adenosylmethionine decarboxylase [EC:4.1.1.50]	K01611	Pathway modules; Amino acid metabolism; Cysteine and methionine metabolism!!!Pathway modules; Amino acid metabolism; Polyamine biosynthesis	M00034!!!M00133	Methionine salvage pathway!!!Polyamine biosynthesis, arginine => agmatine => putrescine => spermidine	M00034!!!M00133
MW690_000147	846	c_000000000222	84303	84530	-	228	45	83	82	70	0.776157	0.992256	1.13842	0.968943
MW690_000148	847	c_000000000222	84632	85885	-	1254	181	271	378	276.667	0.312757	0.233928	0.876812	0.474499	Pantothenate/CoA biosynthesis	COG0452	Coenzyme transport and metabolism	H	Phosphopantothenoylcysteine synthetase/decarboxylase CoaBC (CoaBC) (PDB:3QJG)	COG0452	DNA / pantothenate metabolism flavoprotein	PF04127.16	phosphopantothenoylcysteine decarboxylase / phosphopantothenate---cysteine ligase [EC:4.1.1.36 6.3.2.5]	K13038	Pathway modules; Metabolism of cofactors and vitamins; Cofactor and vitamin metabolism!!!Pathway modules; Metabolism of cofactors and vitamins; Cofactor and vitamin metabolism	M00120!!!M00914	Coenzyme A biosynthesis, pantothenate => CoA!!!Coenzyme A biosynthesis, archaea, 2-oxoisovalerate => 4-phosphopantoate => CoA	M00120!!!M00914
MW690_000149	848	c_000000000222	86101	87219	+	1119	127	220	154	167	-0.0323882	0.098082	-0.251547	-0.0619512			Energy production and conversion	C	Coenzyme F420-reducing hydrogenase, beta subunit (FrhB) (PDB:3ZFS)	COG1035	Coenzyme F420 hydrogenase/dehydrogenase, beta subunit C terminus	PF04432.14	coenzyme F420 hydrogenase subunit beta [EC:1.12.98.1]	K00441
MW690_000150	849	c_000000000222	87288	89684	+	2397	461	545	446	484	0.724425	0.305863	0.180486	0.403591			Energy production and conversion	C	CO dehydrogenase/acetyl-CoA synthase alpha subunit (CdhA) (PDB:3CF4)	COG1152	Prismane/CO dehydrogenase family	PF03063.21	anaerobic carbon-monoxide dehydrogenase, CODH/ACS complex subunit alpha [EC:1.2.7.4]	K00192	Pathway modules; Energy metabolism; Methane metabolism	M00422	Acetyl-CoA pathway, CO2 => acetyl-CoA	M00422
MW690_000151	850	c_000000000222	89828	90361	+	534	177	283	222	227.333	1.51223	1.52795	1.34195	1.46071			Energy production and conversion	C	CO dehydrogenase/acetyl-CoA synthase epsilon subunit (CdhB) (PDB:1YTL)	COG1880	CO dehydrogenase beta subunit/acetyl-CoA synthase epsilon subunit	PF02552.17	anaerobic carbon-monoxide dehydrogenase, CODH/ACS complex subunit epsilon	K00195	Pathway modules; Energy metabolism; Methane metabolism	M00422	Acetyl-CoA pathway, CO2 => acetyl-CoA	M00422
MW690_000152	851	c_000000000222	90644	91987	+	1344	594	1137	504	745	1.92447	2.20077	1.19138	1.77221			General function prediction only	R	Uncharacterized conserved protein containing a metal-binding domain	COG5643	FmdE, Molybdenum formylmethanofuran dehydrogenase operon	PF02663.15	formylmethanofuran dehydrogenase subunit E [EC:1.2.7.12]	K11261	Pathway modules; Energy metabolism; Methane metabolism!!!Signature modules; Module set; Metabolic capacity	M00567!!!M00617	Methanogenesis, CO2 => methane!!!Methanogen	M00567!!!M00617
MW690_000153	852	c_000000000222	92084	92248	+	165	255	440	192	295.667	3.73211	3.85812	2.82738	3.47253
MW690_000154	853	c_000000000222	92295	93134	+	840	119	200	216	178.333	0.287874	0.374654	0.648962	0.437163			Cell cycle control, cell division, chromosome partitioning!!!Coenzyme transport and metabolism	D!!!H	Radical SAM superfamily maturase, SkfB/NifB/PqqE family (SkfB) (PDB:6Q2P) (PUBMED:23282011)	COG0535	Radical SAM superfamily	PF04055.22
MW690_000155	854	c_000000000222	93148	93768	+	621	113	174	168	151.667	0.649352	0.610075	0.723139	0.660855
MW690_000156	855	c_000000000222	93968	94513	-	546	256	329	275	286.667	2.01131	1.71282	1.61814	1.78075	Ribosome 50S subunit	COG0091	Translation, ribosomal structure and biogenesis	J	Ribosomal protein L22 (RplV) (PDB:1VS6)	COG0091	Ribosomal protein L22p/L17e	PF00237.20	large subunit ribosomal protein L22	K02890
MW690_000157	856	c_000000000222	94642	95052	-	411	251	350	308	303	2.39267	2.21172	2.19112	2.26517	Ribosome 30S subunit	COG0185	Translation, ribosomal structure and biogenesis	J	Ribosomal protein S19 (RpsS) (PDB:4V4H)	COG0185	Ribosomal protein S19	PF00203.22
MW690_000158	857	c_000000000222	95128	95892	-	765	287	337	266	296.667	1.68935	1.26087	1.08366	1.34463	Ribosome 50S subunit	COG0090	Translation, ribosomal structure and biogenesis	J	Ribosomal protein L2 (RplB) (PDB:1VS6)	COG0090	Ribosomal Proteins L2, C-terminal domain	PF03947.19	large subunit ribosomal protein L2	K02886
MW690_000159	858	c_000000000222	95894	96181	-	288	86	137	139	120.667	1.36596	1.3748	1.55918	1.43331	Ribosome 50S subunit	COG0089	Translation, ribosomal structure and biogenesis	J	Ribosomal protein L23 (RplW) (PDB:1VS6)	COG0089	Ribosomal protein L23	PF00276.21	large subunit ribosomal protein L23	K02892
MW690_000160	859	c_000000000222	96208	97131	-	924	308	246	263	272.333	1.51863	0.535136	0.794894	0.949554	Ribosome 50S subunit	COG0088	Translation, ribosomal structure and biogenesis	J	Ribosomal protein L4 (RplD) (PDB:1VS6)	COG0088	Ribosomal protein L4/L1 family	PF00573.23	large subunit ribosomal protein L4e	K02930
MW690_000161	860	c_000000000222	97200	98168	-	969	215	277	240	244	0.932444	0.637433	0.594524	0.721467	Ribosome 50S subunit	COG0087	Translation, ribosomal structure and biogenesis	J	Ribosomal protein L3 (RplC) (PDB:1VS6)	COG0087	Ribosomal protein L3	PF00297.23	large subunit ribosomal protein L3	K02906
MW690_000162	861	c_000000000222	98242	98901	-	660	55	100	100	85	-0.470654	-0.273829	-0.110287	-0.284923			Posttranslational modification, protein turnover, chaperones!!!Transcription	O!!!K	Membrane-associated protease RseP, regulator of RpoE activity (RseP)	COG0750	Peptidase family M50	PF02163.23
MW690_000163	862	c_000000000222	98858	99391	-	534	35	42	54	43.6667	-0.809696	-1.20986	-0.687528	-0.902362			Posttranslational modification, protein turnover, chaperones!!!Posttranslational modification, protein turnover, chaperones!!!Transcription	O!!!O!!!K	Periplasmic serine protease, S1-C subfamily, contain C-terminal PDZ domain (DegQ) (PDB:2HGA) (PUBMED:29686141)!!!Membrane-associated protease RseP, regulator of RpoE activity (RseP)	COG0265!!!COG0750	PDZ domain	PF17820.2	regulator of sigma E protease [EC:3.4.24.-]	K11749
MW690_000164	863	c_000000000222	99339	99974	-	636	25	41	68	44.6667	-1.5392	-1.4964	-0.609867	-1.21516			Posttranslational modification, protein turnover, chaperones!!!Transcription	O!!!K	Membrane-associated protease RseP, regulator of RpoE activity (RseP)	COG0750
MW690_000165	864	c_000000000222	100038	100928	-	891	33	44	49	42	-1.63194	-1.88211	-1.56494	-1.693	Lysine biosynthesis	COG0019	Amino acid transport and metabolism	E	Diaminopimelate decarboxylase (LysA) (PDB:1D7K)	COG0019	Pyridoxal-dependent decarboxylase, pyridoxal binding domain	PF02784.17	diaminopimelate decarboxylase [EC:4.1.1.20]	K01586	Pathway modules; Amino acid metabolism; Lysine metabolism!!!Pathway modules; Amino acid metabolism; Lysine metabolism!!!Pathway modules; Amino acid metabolism; Lysine metabolism!!!Pathway modules; Amino acid metabolism; Lysine metabolism	M00016!!!M00525!!!M00526!!!M00527	Lysine biosynthesis, succinyl-DAP pathway, aspartate => lysine!!!Lysine biosynthesis, acetyl-DAP pathway, aspartate => lysine!!!Lysine biosynthesis, DAP dehydrogenase pathway, aspartate => lysine!!!Lysine biosynthesis, DAP aminotransferase pathway, aspartate => lysine	M00016!!!M00525!!!M00526!!!M00527
MW690_000166	865	c_000000000222	100900	101340	-	441	52	54	57	54.3333	0.0308634	-0.575009	-0.334161	-0.292769	Lysine biosynthesis	COG0019	Amino acid transport and metabolism	E	Diaminopimelate decarboxylase (LysA) (PDB:1D7K)	COG0019	Pyridoxal-dependent decarboxylase, pyridoxal binding domain	PF02784.17
MW690_000167	866	c_000000000222	101977	102267	-	291	2	4	1	2.33333	-3.76169	-3.57351	-4.99493	-4.11004
MW690_000168	867	c_000000000222	103063	103551	-	489	126	172	184	160.667	1.15056	0.938203	1.19877	1.09584			Posttranslational modification, protein turnover, chaperones	O	Predicted aspartyl protease	COG5550
MW690_000169	868	c_000000000222	104026	105285	-	1260	184	293	277	251.333	0.329522	0.33945	0.42212	0.363697			Amino acid transport and metabolism	E	Sulfur incorporation enzyme MA1821 (anaerobic homocysteine biosynthesis), HcyBio/DUF39 family (HcyBio) (PUBMED:25315403)	COG1900	Homocysteine biosynthesis enzyme, sulfur-incorporation	PF01837.17	L-aspartate semialdehyde sulfurtransferase [EC:2.8.1.16]	K23975
MW690_000170	869	c_000000000222	105297	105710	-	414	38	62	68	56	-0.325448	-0.286261	0.00952902	-0.200727			Inorganic ion transport and metabolism	P	Divalent cation tolerance protein CutA (CutA1) (PDB:1NAQ)	COG1324	CutA1 divalent ion tolerance protein	PF03091.16	periplasmic divalent cation tolerance protein	K03926
MW690_000171	870	c_000000000222	105707	105898	-	192	36	41	52	43	0.706115	0.231518	0.734267	0.5573	Archaeal ribosomal proteins	COG1998	Translation, ribosomal structure and biogenesis	J	Ribosomal protein S27AE (RPS27ae) (PDB:2K4X)	COG1998	Ribosomal protein S27a	PF01599.20
MW690_000172	871	c_000000000222	105971	106339	-	369	140	173	205	172.667	1.7082	1.35276	1.7605	1.60715	Archaeal ribosomal proteins	COG2004	Translation, ribosomal structure and biogenesis	J	Ribosomal protein S24E (RPS24A) (PDB:1XN9)	COG2004	Ribosomal protein S24e	PF01282.20	small subunit ribosomal protein S24e	K02974
MW690_000173	872	c_000000000222	106370	106552	-	183	45	64	80	63	1.09335	0.936969	1.4202	1.15017	RNA polymerase	COG2093	Transcription	K	RNA polymerase subunit RPABC4/transcription elongation factor Spt4 (Spt4) (PDB:1RYQ)	COG2093	Spt4/RpoE2 zinc finger	PF06093.14	DNA-directed RNA polymerase subunit E" [EC:2.7.7.6]	K03050
MW690_000174	873	c_000000000222	106640	107248	-	609	161	180	201	180.667	1.18634	0.686998	1.00932	0.960888	RNA polymerase	COG1095	Transcription	K	DNA-directed RNA polymerase, subunit E'/Rpb7 (RPB7) (PDB:1NT9)	COG1095	SHS2 domain found in N terminus of Rpb7p/Rpc25p/MJ0397	PF03876.18	DNA-directed RNA polymerase subunit E' [EC:2.7.7.6]	K03049
MW690_000175	874	c_000000000222	107313	109751	-	2439	941	1111	834	962	1.728	1.30766	1.05768	1.36444	Gluconeogenesis	COG0574	Carbohydrate transport and metabolism	G	Phosphoenolpyruvate synthase/pyruvate phosphate dikinase (PpsA) (PDB:5HV6)	COG0574	Pyruvate phosphate dikinase, AMP/ATP-binding domain	PF01326.20	pyruvate, water dikinase [EC:2.7.9.2]	K01007	Pathway modules; Energy metabolism; Carbon fixation!!!Pathway modules; Energy metabolism; Carbon fixation!!!Signature modules; Module set; Metabolic capacity	M00173!!!M00374!!!M00614	Reductive citrate cycle (Arnon-Buchanan cycle)!!!Dicarboxylate-hydroxybutyrate cycle!!!Anoxygenic photosynthesis in green sulfur bacteria	M00173!!!M00374!!!M00614
MW690_000176	1592	c_000000000162	68	259	-	192	47	119	59	75	1.08615	1.75735	0.914839	1.25278
MW690_000177	1593	c_000000000162	438	593	-	156	95	208	152	151.667	2.39328	2.85994	2.57225	2.60849
MW690_000178	1594	c_000000000162	601	1092	-	492	142	337	272	250.333	1.31356	1.89767	1.75258	1.6546			General function prediction only	R	Predicted nucleotidyltransferase MJ0435 (MJ0435) (PDB:1WOT)	COG1669	Nucleotidyltransferase domain	PF01909.24	uncharacterized protein	K07076
MW690_000179	1595	c_000000000162	1283	1513	-	231	151	290	258	233	2.49268	2.77209	2.76726	2.67734
MW690_000180	1596	c_000000000162	1659	2429	-	771	146	159	170	158.333	0.705422	0.168267	0.428025	0.433905			Energy production and conversion	C	AIM24 protein, required for mitochondrial respiration (AIM24) (PDB:1YOX) (PUBMED:24928273;24714493)	COG2013	Mitochondrial biogenesis AIM24	PF01987.18
MW690_000181	1597	c_000000000162	2429	3217	-	789	117	184	139	146.667	0.353888	0.345037	0.105224	0.26805			Mobilome: prophages, transposons	X	Transposase (InsQ)	COG0675	Probable transposase	PF01385.20	putative transposase	K07496
MW690_000182	1598	c_000000000162	3180	3353	-	174	0	8	3	3.66667	-5.34169	-1.91404	-3.0306	-3.42878
MW690_000183	1599	c_000000000162	3444	3944	-	501	81	169	116	122	0.481314	0.877916	0.500503	0.619911
MW690_000184	1600	c_000000000162	3966	4502	-	537	56	120	113	96.3333	-0.147347	0.285553	0.362754	0.166987			General function prediction only	R	ATPase/GTPase, AAA15 family	COG1106	AAA domain, putative AbiEii toxin, Type IV TA system	PF13304.7
MW690_000185	1601	c_000000000162	4593	4940	-	348	38	67	56	53.6667	-0.0749043	0.0753136	-0.0177806	-0.00579044			General function prediction only	R	Predicted ATPase	COG4637	AAA ATPase domain	PF13175.7
MW690_000186	1602	c_000000000162	4998	5345	+	348	24	34	32	30	-0.726981	-0.892978	-0.815592	-0.81185			Intracellular trafficking, secretion, and vesicular transport	U	Signal recognition particle subunit SEC65 (SEC65) (PDB:1JID)	COG1400	SRP19 protein	PF01922.18	signal recognition particle subunit SRP19	K03105
MW690_000187	1603	c_000000000162	5342	6604	+	1263	98	120	114	110.667	-0.579334	-0.948308	-0.858451	-0.795365	Arginine biosynthesis	COG4992	Amino acid transport and metabolism	E	Acetylornithine/succinyldiaminopimelate/putrescine aminotransferase (ArgD) (PDB:2E54)	COG4992	Aminotransferase class-III	PF00202.22	acetylornithine/N-succinyldiaminopimelate aminotransferase [EC:2.6.1.11 2.6.1.17]	K00821	Pathway modules; Amino acid metabolism; Lysine metabolism!!!Pathway modules; Amino acid metabolism; Arginine and proline metabolism!!!Pathway modules; Amino acid metabolism; Arginine and proline metabolism	M00016!!!M00028!!!M00845	Lysine biosynthesis, succinyl-DAP pathway, aspartate => lysine!!!Ornithine biosynthesis, glutamate => ornithine!!!Arginine biosynthesis, glutamate => acetylcitrulline => arginine	M00016!!!M00028!!!M00845
MW690_000188	1604	c_000000000162	6582	7412	+	831	46	91	99	78.6667	-1.05829	-0.741563	-0.457096	-0.752318			Carbohydrate transport and metabolism!!!Transcription	G!!!K	Sugar kinase of the NBD/HSP70 family, may contain an N-terminal HTH domain (NagC) (PDB:1WOQ)	COG1940	ROK family	PF00480.21
MW690_000189	1605	c_000000000162	7605	8756	+	1152	353	466	304	374.333	1.39689	1.13725	0.685357	1.07317			Lipid transport and metabolism	I	Myo-inositol-1-phosphate synthase (INO1) (PDB:1GR0)	COG1260	Myo-inositol-1-phosphate synthase	PF01658.18	myo-inositol-1-phosphate synthase [EC:5.5.1.4]	K01858
MW690_000190	1606	c_000000000162	8710	10020	+	1311	165	317	292	258	0.115488	0.395602	0.440825	0.317305	Phospholipid biosynthesis	COG0558!!!COG1213	Lipid transport and metabolism!!!Lipid transport and metabolism	I!!!I	Phosphatidylglycerophosphate synthase (PgsA) (PDB:4MND)!!!Choline kinase (PDB:4MND)	COG0558!!!COG1213	MobA-like NTP transferase domain	PF12804.8	1L-myo-inositol 1-phosphate cytidylyltransferase / CDP-L-myo-inositol myo-inositolphosphotransferase [EC:2.7.7.74 2.7.8.34]	K23992
MW690_000191	1607	c_000000000162	10054	10656	-	603	34	41	64	46.3333	-1.02624	-1.41953	-0.619803	-1.02186	Molybdopterin biosynthesis	COG0746	Coenzyme transport and metabolism	H	Molybdopterin-guanine dinucleotide biosynthesis protein A (MobA) (PDB:1E5K) (PUBMED:32239579)	COG0746	MobA-like NTP transferase domain	PF12804.8	molybdenum cofactor guanylyltransferase [EC:2.7.7.77]	K03752
MW690_000192	1608	c_000000000162	10732	11049	+	318	82	110	98	96.6667	1.15469	0.916461	0.914153	0.995102
MW690_000193	1609	c_000000000162	11116	11652	+	537	103	109	105	105.667	0.725961	0.14745	0.257305	0.376905			General function prediction only	R	Predicted regulator of amino acid metabolism, contains ACT domain	COG2150			uncharacterized protein	K07103
MW690_000194	1610	c_000000000162	11667	12743	+	1077	211	201	171	194.333	0.752964	0.023275	-0.0457539	0.243495			Function unknown	S	Uncharacterized conserved protein	COG4885	CARDB	PF07705.12
MW690_000195	1611	c_000000000162	12756	13031	+	276	33	71	70	58	0.0588174	0.492788	0.636011	0.395872
MW690_000196	1612	c_000000000162	13107	13673	+	567	85	178	112	125	0.3719	0.774017	0.27156	0.472492	NAD biosynthesis	COG1056	Coenzyme transport and metabolism	H	Nicotinamide mononucleotide adenylyltransferase (NadR) (PDB:1LW7)	COG1056	Cytidylyltransferase-like	PF01467.27	nicotinamide-nucleotide adenylyltransferase [EC:2.7.7.1]	K00952
MW690_000197	1613	c_000000000162	13765	14670	+	906	302	446	295	347.667	1.51868	1.42059	0.988631	1.3093
MW690_000198	1614	c_000000000162	14784	15770	+	987	327	619	492	479.333	1.5097	1.7695	1.60206	1.62708							PRC-barrel domain	PF05239.17
MW690_000199	1615	c_000000000162	15920	17092	+	1173	725	921	585	743.667	2.4081	2.09329	1.60252	2.03464			Cell cycle control, cell division, chromosome partitioning	D	Cell division GTPase FtsZ (FtsZ) (PDB:1FSZ)	COG0206	Tubulin/FtsZ family, GTPase domain	PF00091.26	tubulin-like protein CetZ	K22222
MW690_000200	1616	c_000000000162	17294	17875	+	582	268	380	377	341.667	1.98516	1.82832	1.98044	1.93131
MW690_000201	1617	c_000000000162	17995	18183	+	189	62	66	36	54.6667	1.50479	0.934481	0.232566	0.890614
MW690_000202	1618	c_000000000162	18263	20599	+	2337	231	410	414	351.667	-0.234321	-0.0677621	0.10977	-0.0641043	Purine biosynthesis	COG0046	Nucleotide transport and metabolism	F	Phosphoribosylformylglycinamidine (FGAM) synthase, synthetase domain (PurL1) (PDB:3VIU)	COG0046	AIR synthase related protein, C-terminal domain	PF02769.23	phosphoribosylformylglycinamidine synthase subunit PurL [EC:6.3.5.3]	K23269	Pathway modules; Nucleotide metabolism; Purine metabolism	M00048	Inosine monophosphate biosynthesis, PRPP + glutamine => IMP	M00048
MW690_000203	1619	c_000000000162	20652	21017	-	366	14	34	27	25	-1.55647	-0.965734	-1.12936	-1.21719			Defense mechanisms	V	ABC-type antimicrobial peptide transport system, permease component (SalY)	COG0577	FtsX-like permease family	PF02687.22	putative ABC transport system permease protein	K02004
MW690_000204	1620	c_000000000162	21201	21827	-	627	88	83	128	99.6667	0.276537	-0.467176	0.318287	0.0425492	Folate biosynthesis	COG1469	Coenzyme transport and metabolism	H	GTP cyclohydrolase FolE2 (FolE2) (PDB:2R5R) (PUBMED:19767425)	COG1469	Type I GTP cyclohydrolase folE2	PF02649.15	GTP cyclohydrolase IV [EC:3.5.4.39]	K17488
MW690_000205	1621	c_000000000162	21790	22287	-	498	40	51	58	49.6667	-0.518899	-0.83206	-0.484653	-0.611871	Folate biosynthesis	COG1469	Coenzyme transport and metabolism	H	GTP cyclohydrolase FolE2 (FolE2) (PDB:2R5R) (PUBMED:19767425)	COG1469	Type I GTP cyclohydrolase folE2	PF02649.15
MW690_000206	1622	c_000000000162	22341	23387	+	1047	72	96	111	93	-0.750884	-0.998147	-0.626162	-0.791731			Posttranslational modification, protein turnover, chaperones	O	Carbamoyl dehydratase HypE (hydrogenase maturation factor) (HypE) (PDB:2I6R) (PUBMED:28618091)	COG0309	AIR synthase related protein, N-terminal domain	PF00586.25	hydrogenase expression/formation protein HypE	K04655
MW690_000207	1623	c_000000000162	23481	24155	+	675	416	745	269	476.667	2.40468	2.58476	1.28038	2.08994	Na+-translocating Fd:NADH oxidoreductase	COG4656	Energy production and conversion	C	Na+-translocating ferredoxin:NAD+ oxidoreductase RNF, RnfC subunit (RnfC)	COG4656	Methylene-tetrahydrofolate reductase C terminal	PF12225.9
MW690_000208	1624	c_000000000162	24188	25126	+	939	1010	1210	586	935.333	3.20712	2.80785	1.92599	2.64699			Amino acid transport and metabolism	E	5,10-methylenetetrahydrofolate reductase (MetF) (PDB:1B5T)	COG0685	Methylenetetrahydrofolate reductase	PF02219.18	methylenetetrahydrofolate reductase (NADPH) [EC:1.5.1.20]	K00297	Pathway modules; Energy metabolism; Carbon fixation!!!Signature modules; Module set; Metabolic capacity	M00377!!!M00618	Reductive acetyl-CoA pathway (Wood-Ljungdahl pathway)!!!Acetogen	M00377!!!M00618
MW690_000209	1625	c_000000000162	25290	28088	+	2799	519	852	664	678.333	0.671537	0.726302	0.530414	0.642751	Glutamine biosynthesis	COG0493!!!COG3383	Amino acid transport and metabolism!!!General function prediction only!!!General function prediction only	E!!!R!!!R	NADPH-dependent glutamate synthase beta chain or related oxidoreductase (GltD) (PDB:1H7X)!!!Predicted molibdopterin-dependent oxidoreductase YjgC (YjgC) (PDB:1AA6)	COG0493!!!COG3383	Pyridine nucleotide-disulphide oxidoreductase	PF07992.15
MW690_000210	1626	c_000000000162	28212	30551	-	2340	337	483	385	401.667	0.307704	0.166521	0.00327813	0.159167	NADH dehydrogenase	COG0649	Energy production and conversion	C	NADH:ubiquinone oxidoreductase 49 kD subunit (chain D) (NuoD) (PDB:2FUG)	COG0649	Respiratory-chain NADH dehydrogenase, 49 Kd subunit	PF00346.20	F420H2:quinone oxidoreductase subunit B/C [EC:1.1.98.4]	K22172
MW690_000211	1627	c_000000000162	30568	30963	-	396	37	44	35	38.6667	-0.299285	-0.712182	-0.874626	-0.628698	NADH dehydrogenase	COG0838	Energy production and conversion	C	NADH:ubiquinone oxidoreductase subunit 3 (chain A) (NuoA) (PDB:3RKO)	COG0838	NADH-ubiquinone/plastoquinone oxidoreductase, chain 3	PF00507.20	F420H2:quinone oxidoreductase subunit A [EC:1.1.98.4]	K22171
MW690_000212	1628	c_000000000162	30963	31058	-	96	3	2	0	1.66667	-1.67635	-2.82159	-4.97998	-3.15931
MW690_000213	1629	c_000000000162	31055	32347	-	1293	126	170	116	137.333	-0.25226	-0.481437	-0.867337	-0.533678	NADH dehydrogenase	COG1007	Energy production and conversion	C	NADH:ubiquinone oxidoreductase subunit 2 (chain N) (NuoN) (PDB:4HE8)	COG1007	Proton-conducting membrane transporter	PF00361.21	F420H2:quinone oxidoreductase subunit N [EC:1.1.98.4]	K22181
MW690_000214	1630	c_000000000162	32329	34233	-	1905	170	168	150	162.667	-0.380695	-1.05753	-1.05697	-0.831732	NADH dehydrogenase	COG1009	Energy production and conversion	C	Membrane H+-translocase/NADH:ubiquinone oxidoreductase subunit 5 (chain L)/Multisubunit Na+/H+ antiporter, MnhA subunit (NuoL) (PDB:3RKO)	COG1009	Proton-conducting membrane transporter	PF00361.21	F420H2:quinone oxidoreductase subunit L [EC:1.1.98.4]	K22179
MW690_000215	1631	c_000000000162	34269	35801	-	1533	153	173	159	161.667	-0.218794	-0.701909	-0.659745	-0.526816			Energy production and conversion!!!Inorganic ion transport and metabolism	C!!!P	Formate hydrogenlyase subunit 3/Multisubunit Na+/H+ antiporter, MnhD subunit (HyfB) (PDB:6CFW)	COG0651	Proton-conducting membrane transporter	PF00361.21	F420H2:quinone oxidoreductase subunit M [EC:1.1.98.4]	K22180
MW690_000216	1632	c_000000000162	35798	36169	-	372	7	6	11	8	-2.53102	-3.39728	-2.41061	-2.77964									F420H2:quinone oxidoreductase subunit K [EC:1.1.98.4]	K22178
MW690_000217	1633	c_000000000162	36170	36637	-	468	24	40	76	46.6667	-1.1544	-1.08907	-0.00799298	-0.750489	NADH dehydrogenase	COG0839	Energy production and conversion	C	NADH:ubiquinone oxidoreductase subunit 6 (chain J) (NuoJ) (PDB:4HE8)	COG0839			F420H2:quinone oxidoreductase subunit J [EC:1.1.98.4]	K22177
MW690_000218	1634	c_000000000162	36773	37342	-	570	67	81	66	71.3333	0.0232502	-0.364648	-0.494552	-0.27865							Yip1 domain	PF04893.18
MW690_000219	1635	c_000000000162	37404	39029	-	1626	242	283	269	264.667	0.355982	-0.0784651	0.0120138	0.0965103	Aminoacyl-tRNA synthetases	COG0073!!!COG0143	Translation, ribosomal structure and biogenesis!!!Translation, ribosomal structure and biogenesis	J!!!J	tRNA-binding EMAP/Myf domain (EMAP) (PDB:1MKH)!!!Methionyl-tRNA synthetase (MetG) (PDB:1A8H)	COG0073!!!COG0143	tRNA synthetases class I (M)	PF09334.12	methionyl-tRNA synthetase [EC:6.1.1.10]	K01874
MW690_000220	1636	c_000000000162	39112	40137	-	1026	186	340	194	240	0.641469	0.850137	0.205795	0.565801			Cell wall/membrane/envelope biogenesis	M	Nucleoside-diphosphate-sugar epimerase (WcaG) (PDB:2X4G)	COG0451	GDP-mannose 4,6 dehydratase	PF16363.6
MW690_000221	1637	c_000000000162	40134	40994	-	861	123	237	171	177	0.29975	0.583356	0.277179	0.386762			Cell wall/membrane/envelope biogenesis	M	UTP-glucose-1-phosphate uridylyltransferase (GalU) (PDB:2E3D)	COG1210	Nucleotidyl transferase	PF00483.24
MW690_000222	1638	c_000000000162	40960	41088	-	129	2	5	5	4	-2.58805	-2.11035	-1.94681	-2.21507
MW690_000223	1639	c_000000000162	41072	41932	-	861	172	317	244	244.333	0.781836	1.00218	0.788805	0.857609			Cell wall/membrane/envelope biogenesis	M	UDP-glucose 6-dehydrogenase (Ugd) (PDB:1DLI)	COG1004	UDP-glucose/GDP-mannose dehydrogenase family, NAD binding domain	PF03721.15	UDPglucose 6-dehydrogenase [EC:1.1.1.22]	K00012	Pathway modules; Carbohydrate metabolism; Other carbohydrate metabolism!!!Pathway modules; Carbohydrate metabolism; Other carbohydrate metabolism	M00014!!!M00129	Glucuronate pathway (uronate pathway)!!!Ascorbate biosynthesis, animals, glucose-1P => ascorbate	M00014!!!M00129
MW690_000224	1640	c_000000000162	42004	42456	+	453	83	136	131	116.667	0.66159	0.710831	0.820536	0.730986	tRNA modification	COG1720	Translation, ribosomal structure and biogenesis	J	tRNA (Thr-GGU) A37 N6-methylase (TrmO) (PDB:1XQB) (PUBMED:22905870)	COG1720	tRNA-methyltransferase O	PF01980.17	tRNA (adenine37-N6)-methyltransferase [EC:2.1.1.-]	K22900
MW690_000225	1641	c_000000000162	42593	43156	-	564	152	382	298	277.333	1.21437	1.88121	1.68702	1.5942			Transcription!!!Coenzyme transport and metabolism	K!!!H	DNA-binding transcriptional regulator ModE (molybdenum-dependent) (ModE) (PDB:1B9M) (PUBMED:19779461)!!!Molybdopterin-binding protein MopI (MopI) (PDB:1B9M)	COG2005!!!COG3585	TOBE domain	PF03459.18	molybdate transport system regulatory protein	K02019
MW690_000226	1642	c_000000000162	43224	43430	+	207	51	60	17	42.6667	1.09427	0.666818	-0.95922	0.267288
MW690_000227	1643	c_000000000162	43470	43799	+	330	59	44	34	45.6667	0.629748	-0.449147	-0.652814	-0.157404
MW690_000228	1644	c_000000000162	43750	44274	+	525	46	82	73	67	-0.395762	-0.22841	-0.231517	-0.28523			General function prediction only	R	Predicted phosphodiesterase, calcineurin family (YfcE) (PDB:1SU1) (PUBMED:17586769)	COG0622	Calcineurin-like phosphoesterase superfamily domain	PF12850.8	uncharacterized protein	K07095
MW690_000229	1645	c_000000000162	44422	44979	+	558	347	423	335	368.333	2.418	2.04354	1.87103	2.11086			Energy production and conversion	C	Heterodisulfide reductase, subunit C (HdrC) (PDB:5ODC)	COG1150	4Fe-4S dicluster domain	PF13187.7	heterodisulfide reductase subunit C2 [EC:1.8.7.3 1.8.98.4 1.8.98.5 1.8.98.6]	K03390	Pathway modules; Energy metabolism; Methane metabolism!!!Pathway modules; Energy metabolism; Methane metabolism!!!Pathway modules; Energy metabolism; Methane metabolism!!!Pathway modules; Energy metabolism; Methane metabolism!!!Signature modules; Module set; Metabolic capacity	M00567!!!M00357!!!M00356!!!M00563!!!M00617	Methanogenesis, CO2 => methane!!!Methanogenesis, acetate => methane!!!Methanogenesis, methanol => methane!!!Methanogenesis, methylamine/dimethylamine/trimethylamine => methane!!!Methanogen	M00567!!!M00357!!!M00356!!!M00563!!!M00617
MW690_000230	1646	c_000000000162	45048	45941	+	894	383	371	245	333	1.8802	1.17453	0.740432	1.26506			Energy production and conversion	C	Heterodisulfide reductase, subunit B (HdrB) (PDB:5ODC)	COG2048	Cysteine-rich domain	PF02754.17	heterodisulfide reductase subunit B2 [EC:1.8.7.3 1.8.98.4 1.8.98.5 1.8.98.6]	K03389	Pathway modules; Energy metabolism; Methane metabolism!!!Pathway modules; Energy metabolism; Methane metabolism!!!Pathway modules; Energy metabolism; Methane metabolism!!!Pathway modules; Energy metabolism; Methane metabolism!!!Signature modules; Module set; Metabolic capacity	M00567!!!M00357!!!M00356!!!M00563!!!M00617	Methanogenesis, CO2 => methane!!!Methanogenesis, acetate => methane!!!Methanogenesis, methanol => methane!!!Methanogenesis, methylamine/dimethylamine/trimethylamine => methane!!!Methanogen	M00567!!!M00357!!!M00356!!!M00563!!!M00617
MW690_000231	1647	c_000000000162	45961	46275	-	315	17	27	25	23	-1.06867	-1.07641	-1.0218	-1.05563			General function prediction only	R	Predicted RNA-binding protein, contains PUA-like ASCH domain (ASCH)	COG2411	ASCH domain	PF04266.15	N4-acetylcytidine amidohydrolase [EC:3.5.1.135]	K09900
MW690_000232	1648	c_000000000162	46509	47414	+	906	113	185	179	159	0.104434	0.15335	0.269457	0.175747	Glycolysis	COG2140	Carbohydrate transport and metabolism	G	Oxalate decarboxylase/archaeal phosphoglucose isomerase, cupin superfamily (OxdD) (PDB:2VQA)	COG2140	Glucose-6-phosphate isomerase (GPI)	PF06560.12	glucose-6-phosphate isomerase, archaeal [EC:5.3.1.9]	K06859	Pathway modules; Carbohydrate metabolism; Central carbohydrate metabolism!!!Pathway modules; Carbohydrate metabolism; Central carbohydrate metabolism	M00001!!!M00004	Glycolysis (Embden-Meyerhof pathway), glucose => pyruvate!!!Pentose phosphate pathway (Pentose phosphate cycle)	M00001!!!M00004
MW690_000233	1649	c_000000000162	47353	48297	+	945	143	311	249	234.333	0.381989	0.840359	0.683709	0.635353	Arginine biosynthesis	COG0548	Amino acid transport and metabolism	E	N-acetylglutamate kinase (ArgB) (PDB:3S6G)	COG0548	Amino acid kinase family	PF00696.29	acetylglutamate kinase [EC:2.7.2.8]	K00930	Pathway modules; Amino acid metabolism; Arginine and proline metabolism	M00028	Ornithine biosynthesis, glutamate => ornithine	M00028
MW690_000235	1650	c_000000000162	48257	49597	+	1341	203	427	363	331	0.381044	0.792129	0.721702	0.631625	Phospholipid biosynthesis	COG1502	Lipid transport and metabolism	I	Phosphatidylserine/phosphatidylglycerophosphate/cardiolipin synthase (Cls) (PDB:1BYR)	COG1502	PLD-like domain	PF13091.7
MW690_000235	1651	c_000000000162	49597	50094	+	498	101	231	159	163.667	0.806587	1.33631	0.962395	1.0351	Phospholipid biosynthesis	COG1502	Lipid transport and metabolism	I	Phosphatidylserine/phosphatidylglycerophosphate/cardiolipin synthase (Cls) (PDB:1BYR)	COG1502	PLD-like domain	PF13091.7
MW690_000236	1652	c_000000000162	50121	50750	+	630	109	256	219	194.667	0.576832	1.14505	1.08385	0.935244	Thymidylate biosynthesis	COG0125	Nucleotide transport and metabolism	F	Thymidylate kinase (Tmk) (PDB:3LV8)	COG0125	Thymidylate kinase	PF02223.18	dTMP kinase [EC:2.7.4.9]	K00943	Pathway modules; Nucleotide metabolism; Pyrimidine metabolism	M00053	Pyrimidine deoxyribonuleotide biosynthesis, CDP/CTP => dCDP/dCTP,dTDP/dTTP	M00053
MW690_000237	1653	c_000000000162	50747	51478	+	732	61	117	131	103	-0.471933	-0.197741	0.128203	-0.18049	Purine salvage	COG2236	Coenzyme transport and metabolism	H	Hypoxanthine phosphoribosyltransferase (Hpt1) (PDB:2JKZ)	COG2236	Phosphoribosyl transferase domain	PF00156.28	uncharacterized protein	K07101
MW690_000238	1654	c_000000000162	51475	52506	+	1032	55	119	82	85.3333	-1.11556	-0.668919	-1.03992	-0.941466	Molybdopterin biosynthesis	COG2896	Coenzyme transport and metabolism	H	GTP 3',8-cyclase (molybdenum cofactor biosynthesis protein MoaA) (MoaA) (PDB:1TV7)	COG2896	Radical SAM superfamily	PF04055.22	GTP 3',8-cyclase [EC:4.1.99.22]	K03639	Pathway modules; Metabolism of cofactors and vitamins; Cofactor and vitamin metabolism	M00880	Molybdenum cofactor biosynthesis, GTP => molybdenum cofactor	M00880
MW690_000239	1655	c_000000000162	52572	53567	+	996	91	124	120	111.667	-0.343049	-0.558559	-0.442129	-0.447912	Menaquinone biosynthesis	COG1575	Coenzyme transport and metabolism	H	1,4-dihydroxy-2-naphthoate polyprenyltransferase (MenA)	COG1575	UbiA prenyltransferase family	PF01040.19
MW690_000240	1656	c_000000000162	53587	54420	-	834	81	103	129	104.333	-0.253923	-0.568975	-0.0821114	-0.30167			Coenzyme transport and metabolism	H	NAD kinase (NadK) (PDB:1SUW)	COG0061	ATP-NAD kinase	PF01513.22	NAD+ kinase [EC:2.7.1.23]	K00858
MW690_000241	1657	c_000000000162	54423	54899	-	477	67	107	132	102	0.280223	0.291789	0.756987	0.443			Transcription	K	Transcription factor homologous to NACalpha-BTF3 (EGD2) (PDB:1TR8)	COG1308	NAC domain	PF01849.19	nascent polypeptide-associated complex subunit alpha	K03626
MW690_000242	1658	c_000000000162	55074	55292	-	219	102	150	101	117.667	2.00595	1.90027	1.49553	1.80058									alpha-aminoadipate/glutamate carrier protein LysW	K05826	Pathway modules; Amino acid metabolism; Lysine metabolism!!!Pathway modules; Amino acid metabolism; Arginine and proline metabolism	M00031!!!M00763	Lysine biosynthesis, mediated by LysW, 2-aminoadipate => lysine!!!Ornithine biosynthesis, mediated by LysW, glutamate => ornithine	M00031!!!M00763
MW690_000243	1659	c_000000000162	55352	56059	-	708	215	266	200	227	1.38519	1.03183	0.784837	1.06729	Glycolysis	COG0149	Carbohydrate transport and metabolism	G	Triosephosphate isomerase (TpiA) (PDB:1HG3)	COG0149	Triosephosphate isomerase	PF00121.19	triosephosphate isomerase (TIM) [EC:5.3.1.1]	K01803	Pathway modules; Carbohydrate metabolism; Central carbohydrate metabolism!!!Pathway modules; Carbohydrate metabolism; Central carbohydrate metabolism!!!Pathway modules; Carbohydrate metabolism; Central carbohydrate metabolism	M00001!!!M00002!!!M00003	Glycolysis (Embden-Meyerhof pathway), glucose => pyruvate!!!Glycolysis, core module involving three-carbon compounds!!!Gluconeogenesis, oxaloacetate => fructose-6P	M00001!!!M00002!!!M00003
MW690_000244	1660	c_000000000162	56082	56840	-	759	77	155	141	124.333	-0.190579	0.154256	0.181686	0.0484544			Energy production and conversion	C	Phosphoglycolate phosphatase, HAD superfamily (Gph) (PDB:2NYV)	COG0546	Haloacid dehalogenase-like hydrolase	PF13419.7	phosphoglycolate phosphatase [EC:3.1.3.18]	K01091
MW690_000245	1661	c_000000000162	56956	57984	-	1029	137	305	292	244.667	0.197513	0.689443	0.790249	0.559068
MW690_000246	1662	c_000000000162	58029	58667	-	639	42	92	93	75.6667	-0.809028	-0.346849	-0.167794	-0.441224			Posttranslational modification, protein turnover, chaperones	O	Hydrogenase maturation factor HypE (HypE2)	COG1973	AIR synthase related protein, C-terminal domain	PF02769.23
MW690_000247	1663	c_000000000162	58606	59253	-	648	28	42	42	37.3333	-1.40571	-1.48902	-1.32548	-1.40673			Posttranslational modification, protein turnover, chaperones	O	Hydrogenase maturation factor HypE (HypE2)	COG1973	AIR synthase related protein, N-terminal domain	PF00586.25
MW690_000248	1664	c_000000000162	59214	59513	-	300	34	35	53	40.6667	-0.0190415	-0.63763	0.117632	-0.17968			Posttranslational modification, protein turnover, chaperones	O	Hydrogenase maturation factor HypE (HypE2)	COG1973
MW690_000249	1665	c_000000000162	59513	60664	-	1152	223	247	317	262.333	0.735459	0.222801	0.745672	0.567977	Aromatic amino acid biosynthesis	COG0082	Amino acid transport and metabolism	E	Chorismate synthase (AroC) (PDB:1Q1L)	COG0082	Chorismate synthase	PF01264.22	chorismate synthase [EC:4.2.3.5]	K01736	Pathway modules; Amino acid metabolism; Aromatic amino acid metabolism	M00022	Shikimate pathway, phosphoenolpyruvate + erythrose-4P => chorismate	M00022
MW690_000250	1666	c_000000000162	60675	61220	+	546	100	134	88	107.333	0.659547	0.420147	-0.0201677	0.353175
MW690_000251	1667	c_000000000162	61248	62006	-	759	625	867	476	656	2.82216	2.63421	1.93336	2.46324			General function prediction only	R	Proteasome assembly chaperone (PAC2) family protein (PDB:3VR0)	COG2047	PAC2 family	PF09754.10	uncharacterized protein	K07159
MW690_000252	1668	c_000000000162	62052	62276	-	225	109	137	177	141	2.06226	1.73095	2.26288	2.01869
MW690_000253	1669	c_000000000162	62516	62710	+	195	14	28	25	22.3333	-0.648097	-0.332999	-0.329921	-0.437006			Inorganic ion transport and metabolism!!!Coenzyme transport and metabolism	P!!!H	ABC-type cobalamin/Fe3+-siderophores transport system, ATPase component (FepC) (PDB:2NQ2)	COG1120	ABC transporter	PF00005.28
MW690_000254	1670	c_000000000162	62697	63293	+	597	51	86	68	68.3333	-0.433834	-0.345517	-0.518571	-0.432641			Inorganic ion transport and metabolism!!!Coenzyme transport and metabolism	P!!!H	ABC-type cobalamin/Fe3+-siderophores transport system, ATPase component (FepC) (PDB:2NQ2)	COG1120	ABC transporter	PF00005.28	iron complex transport system ATP-binding protein [EC:7.2.2.-]	K02013
MW690_000255	1671	c_000000000162	63385	65724	+	2340	382	501	457	446.667	0.488276	0.219255	0.250319	0.319283	Cobalamine/B12 biosynthesis	COG1429	Coenzyme transport and metabolism	H	Cobalamin biosynthesis protein CobN, Mg-chelatase (CobN) (PDB:4ZHJ)	COG1429	CobN/Magnesium Chelatase	PF02514.17
MW690_000256	1672	c_000000000162	65669	66394	+	726	113	177	158	149.333	0.423975	0.409291	0.409497	0.414255	Cobalamine/B12 biosynthesis	COG1429	Coenzyme transport and metabolism	H	Cobalamin biosynthesis protein CobN, Mg-chelatase (CobN) (PDB:4ZHJ)	COG1429	CobN/Magnesium Chelatase	PF02514.17
MW690_000257	1673	c_000000000162	66391	67167	+	777	165	257	239	220.333	0.870169	0.848099	0.907095	0.875121	Cobalamine/B12 biosynthesis	COG1429	Coenzyme transport and metabolism	H	Cobalamin biosynthesis protein CobN, Mg-chelatase (CobN) (PDB:4ZHJ)	COG1429	CobN/Magnesium Chelatase	PF02514.17
MW690_000258	1674	c_000000000162	67288	67737	-	450	3	7	20	10	-3.90517	-3.46545	-1.85125	-3.07396
MW690_000259	1675	c_000000000162	67868	68011	-	144	2	7	13	7.33333	-2.74674	-1.82159	-0.810054	-1.7928
MW690_000260	1676	c_000000000162	68995	70338	+	1344	67	92	57	72	-1.21425	-1.41949	-1.94184	-1.5252			Replication, recombination and repair	L	DNA mismatch repair ATPase MutS (MutS) (PDB:1E3M)	COG0249	MutS domain I	PF01624.21	DNA mismatch repair protein MutS	K03555
MW690_000261	1677	c_000000000162	70313	71620	+	1308	84	208	166	152.667	-0.851015	-0.207802	-0.368785	-0.475867			Replication, recombination and repair	L	DNA mismatch repair ATPase MutS (MutS) (PDB:1E3M)	COG0249	MutS domain V	PF00488.22	DNA mismatch repair protein MutS	K03555
MW690_000262	1678	c_000000000162	71753	75016	+	3264	988	1487	1065	1180	1.37792	1.30769	0.989873	1.22516			Cell wall/membrane/envelope biogenesis!!!Cell cycle control, cell division, chromosome partitioning!!!Signal transduction mechanisms	M!!!D!!!T	AAA+-type ATPase, SpoVK/Ycf46/Vps4 family (SpoVK) (PDB:3SYL)	COG0464	ATPase family associated with various cellular activities (AAA)	PF00004.30
MW690_000263	1679	c_000000000162	75064	75774	+	711	125	160	136	140.333	0.59909	0.294165	0.224035	0.37243			General function prediction only	R	Metal-dependent hydrolase, beta-lactamase superfamily II (PDB:2P4Z)	COG1237	Metallo-beta-lactamase superfamily	PF00753.28	7,8-dihydropterin-6-yl-methyl-4-(beta-D-ribofuranosyl)aminobenzene 5'-phosphate synthase [EC:2.5.1.105]	K06897
MW690_000264	1680	c_000000000162	75785	76837	+	1053	73	154	144	123.667	-0.739365	-0.327385	-0.26038	-0.442377	tRNA modification	COG0731	Translation, ribosomal structure and biogenesis	J	Wyosine [tRNA(Phe)-imidazoG37] synthetase, radical SAM superfamily (Tyw1) (PDB:2YX0)	COG0731	Radical SAM superfamily	PF04055.22	23S rRNA (adenine2503-C2)-methyltransferase [EC:2.1.1.192]	K06941
MW690_000265	1681	c_000000000162	76898	77848	+	951	69	79	119	89	-0.673108	-1.13898	-0.387451	-0.733179	tRNA modification	COG0482	Translation, ribosomal structure and biogenesis	J	tRNA U34 2-thiouridine synthase MnmA/TrmU, contains the PP-loop ATPase domain (MnmA) (PDB:2HMA) (PUBMED:25825430)	COG0482	NFACT protein RNA binding domain	PF18297.2
MW690_000266	1682	c_000000000162	77933	79261	+	1329	113	146	180	146.333	-0.448324	-0.739927	-0.275286	-0.487846	Serine biosynthesis	COG0112	Amino acid transport and metabolism	E	Glycine/serine hydroxymethyltransferase (GlyA) (PDB:1BJ4)	COG0112	Serine hydroxymethyltransferase	PF00464.20	glycine hydroxymethyltransferase [EC:2.1.2.1]	K00600	Pathway modules; Carbohydrate metabolism; Other carbohydrate metabolism!!!Pathway modules; Energy metabolism; Methane metabolism!!!Pathway modules; Metabolism of cofactors and vitamins; Cofactor and vitamin metabolism!!!Pathway modules; Metabolism of cofactors and vitamins; Cofactor and vitamin metabolism	M00532!!!M00346!!!M00140!!!M00141	Photorespiration!!!Formaldehyde assimilation, serine pathway!!!C1-unit interconversion, prokaryotes!!!C1-unit interconversion, eukaryotes	M00532!!!M00346!!!M00140!!!M00141
MW690_000267	1683	c_000000000162	79420	80286	+	867	1070	1040	963	1024.33	3.40543	2.70461	2.75724	2.95576
MW690_000268	1684	c_000000000162	80283	82022	+	1740	132	179	165	158.667	-0.61377	-0.83559	-0.7892	-0.746187			Energy production and conversion	C	Na+ or H+-translocating membrane pyrophosphatase (OVP1) (PDB:4A01) (PUBMED:11342551)	COG3808	Inorganic H+ pyrophosphatase	PF03030.17
MW690_000269	1685	c_000000000162	82006	82506	+	501	34	40	45	39.6667	-0.75889	-1.18738	-0.855888	-0.934051			Energy production and conversion	C	Na+ or H+-translocating membrane pyrophosphatase (OVP1) (PDB:4A01) (PUBMED:11342551)	COG3808	Inorganic H+ pyrophosphatase	PF03030.17
MW690_000270	1686	c_000000000162	82813	83352	+	540	48	69	75	64	-0.37565	-0.516433	-0.233427	-0.37517			Translation, ribosomal structure and biogenesis	J	tRNA C56-2-O'-methylase, SpoU family (TRM56) (PDB:2O3A)	COG1303	tRNA ribose 2'-O-methyltransferase, aTrm56	PF01994.17	tRNA (cytidine56-2'-O)-methyltransferase [EC:2.1.1.206]	K07254
MW690_000271	1687	c_000000000162	83425	84783	-	1359	214	269	191	224.667	0.437757	0.107253	-0.222145	0.107622	Histidine biosynthesis	COG0141	Amino acid transport and metabolism	E	Histidinol dehydrogenase (HisD) (PDB:1K75)	COG0141	Histidinol dehydrogenase	PF00815.21	histidinol dehydrogenase [EC:1.1.1.23]	K00013	Pathway modules; Amino acid metabolism; Histidine metabolism	M00026	Histidine biosynthesis, PRPP => histidine	M00026
MW690_000272	1688	c_000000000162	84924	85592	+	669	172	179	224	191.667	1.14584	0.543419	1.02969	0.906318	Ribosome 50S subunit	COG0097	Translation, ribosomal structure and biogenesis	J	Ribosomal protein L6P/L9E (RplF) (PDB:1VS6)	COG0097	Ribosomal protein L6	PF00347.24	large subunit ribosomal protein L6	K02933
MW690_000273	1689	c_000000000162	85689	86435	+	747	147	173	209	176.333	0.760859	0.335269	0.770826	0.622318	A/V-type ATP synthase	COG1394	Energy production and conversion	C	Archaeal/vacuolar-type H+-ATPase subunit D/Vma8 (NtpD) (PDB:3AON)	COG1394	ATP synthase subunit D	PF01813.18	V/A-type H+/Na+-transporting ATPase subunit D	K02120	Pathway modules; Energy metabolism; ATP synthesis	M00159	V/A-type ATPase, prokaryotes	M00159
MW690_000274	1690	c_000000000162	86468	86701	+	234	23	47	45	38.3333	-0.214523	0.140932	0.242414	0.0562743
MW690_000275	1691	c_000000000162	86698	86844	+	147	2759	2896	1542	2399	7.33177	6.74186	5.99637	6.69
MW690_000276	1692	c_000000000162	87003	87293	+	291	2018	2390	1138	1848.67	5.89545	5.47966	4.57303	5.31605
MW690_000277	1693	c_000000000162	87327	87689	+	363	2698	2874	1310	2294	5.99537	5.42671	4.45706	5.29305
MW690_000278	1694	c_000000000162	88034	88186	+	153	3046	3309	1502	2619	7.4168	6.87645	5.90075	6.73133
MW690_000279	1695	c_000000000162	88556	88657	+	102	2535	2796	1169	2166.67	7.73688	7.21842	6.12423	7.02651
MW690_000280	1696	c_000000000162	88767	88943	+	177	1169	1325	560	1018	5.82532	5.34616	4.26795	5.14648
MW690_000281	1697	c_000000000162	88978	89427	-	450	6917	6710	3317	5648	7.04351	6.33986	5.48708	6.29015
MW690_000282	1698	c_000000000162	89494	90426	-	933	146	202	238	195.333	0.430276	0.237486	0.637096	0.434953	Ribosome 50S subunit	COG0244	Translation, ribosomal structure and biogenesis	J	Ribosomal protein L10 (RplJ) (PDB:5IT8)	COG0244	Ribosomal protein L10	PF00466.21	large subunit ribosomal protein L10	K02864
MW690_000283	1699	c_000000000162	90527	91159	-	633	156	246	213	205	1.08521	1.08082	1.03701	1.06768	Ribosome 50S subunit	COG0081	Translation, ribosomal structure and biogenesis	J	Ribosomal protein L1 (RplA) (PDB:3J65)	COG0081	Ribosomal protein L1p/L10e family	PF00687.22	large subunit ribosomal protein L1	K02863
MW690_000284	1700	c_000000000162	91296	91772	-	477	131	201	141	157.667	1.24233	1.19823	0.851797	1.09745	Ribosome 50S subunit	COG0080	Translation, ribosomal structure and biogenesis	J	Ribosomal protein L11 (RplK) (PDB:2E34)	COG0080	Ribosomal protein L11, N-terminal domain	PF03946.15	large subunit ribosomal protein L11	K02867
MW690_000285	1701	c_000000000162	91894	92988	+	1095	86	95	116	99	-0.560834	-1.07784	-0.627545	-0.755408			Replication, recombination and repair	L	5'-3' exonuclease Xni/ExoIX (flap endonuclease) (ExoIX) (PDB:3ZDA) (PUBMED:19000038;23821668)	COG0258	XPG I-region	PF00867.19	flap endonuclease-1 [EC:3.-.-.-]	K04799
MW690_000286	1702	c_000000000162	93224	93415	+	192	3	18	21	14	-2.67635	-0.934068	-0.553714	-1.38805
MW690_000287	1703	c_000000000162	93408	93776	+	369	73	154	120	115.667	0.773448	1.18543	0.990396	0.983091
MW690_000288	1704	c_000000000162	93883	94254	+	372	60	88	105	84.3333	0.480957	0.369888	0.786924	0.545923
MW690_000289	1705	c_000000000162	94322	95083	-	762	105	124	102	110.333	0.248705	-0.172204	-0.289183	-0.0708941	Histidine biosynthesis	COG0106	Amino acid transport and metabolism	E	Phosphoribosylformimino-5-aminoimidazole carboxamide ribonucleotide (ProFAR) isomerase (HisA) (PDB:4U28)	COG0106	Histidine biosynthesis protein	PF00977.22	phosphoribosylformimino-5-aminoimidazole carboxamide ribotide isomerase [EC:5.3.1.16]	K01814	Pathway modules; Amino acid metabolism; Histidine metabolism	M00026	Histidine biosynthesis, PRPP => histidine	M00026
MW690_000290	1706	c_000000000162	95127	95900	-	774	216	347	280	281	1.26329	1.28612	1.14065	1.23002			Transcription	K	Transcription initiation factor TFIIIB, Brf1 subunit/Transcription initiation factor TFIIB (SUA7) (PDB:1DL6)	COG1405	Transcription factor TFIIB repeat	PF00382.20	transcription initiation factor TFIIB	K03124
MW690_000291	1707	c_000000000162	95907	96263	-	357	64	103	102	89.6667	0.6327	0.655148	0.804684	0.697511							Gar1/Naf1 RNA binding region	PF04410.15	RNA-binding protein	K07569
MW690_000292	1708	c_000000000162	96431	96712	+	282	39	105	71	71.6667	0.265482	1.02299	0.625304	0.637925			Posttranslational modification, protein turnover, chaperones	O	Predicted aspartyl protease	COG5550
MW690_000293	1709	c_000000000162	96663	97505	+	843	23	56	44	41	-2.06355	-1.45777	-1.63867	-1.72	Heme biosynthesis	COG1587	Coenzyme transport and metabolism	H	Uroporphyrinogen-III synthase (HemD) (PDB:1JR2)	COG1587	Uroporphyrinogen-III synthase HemD	PF02602.16	uroporphyrinogen-III synthase [EC:4.2.1.75]	K01719	Pathway modules; Metabolism of cofactors and vitamins; Cofactor and vitamin metabolism!!!Pathway modules; Metabolism of cofactors and vitamins; Cofactor and vitamin metabolism!!!Pathway modules; Metabolism of cofactors and vitamins; Cofactor and vitamin metabolism!!!Pathway modules; Metabolism of cofactors and vitamins; Cofactor and vitamin metabolism	M00846!!!M00868!!!M00121!!!M00926	Siroheme biosynthesis, glutamyl-tRNA => siroheme!!!Heme biosynthesis, animals and fungi, glycine => heme!!!Heme biosynthesis, plants and bacteria, glutamate => heme!!!Heme biosynthesis, bacteria, glutamyl-tRNA => coproporphyrin III => heme	M00846!!!M00868!!!M00121!!!M00926
MW690_000294	1710	c_000000000162	97502	97936	+	435	75	157	113	115	0.574786	0.975778	0.666661	0.739075			General function prediction only	R	ABC-type ATPase fused to a predicted acetyltransferase domain (MK0520)	COG2401
MW690_000295	1711	c_000000000162	97926	99563	+	1638	89	196	149	144.667	-1.09265	-0.617893	-0.848734	-0.853093			General function prediction only	R	ABC-type ATPase fused to a predicted acetyltransferase domain (MK0520)	COG2401	ABC transporter	PF00005.28	uncharacterized protein	K07128
MW690_000296	1712	c_000000000162	99632	100609	-	978	213	298	302	271	0.905654	0.729338	0.912085	0.849026			Coenzyme transport and metabolism	H	Methenyltetrahydromethanopterin cyclohydrolase (Mch) (PDB:1QLM)	COG3252	Cyclohydrolase (MCH)	PF02289.17	methenyltetrahydromethanopterin cyclohydrolase [EC:3.5.4.27]	K01499	Pathway modules; Energy metabolism; Methane metabolism!!!Signature modules; Module set; Metabolic capacity	M00567!!!M00617	Methanogenesis, CO2 => methane!!!Methanogen	M00567!!!M00617
MW690_000297	1809	c_000000000223	143	1123	-	981	166	288	246	233.333	0.542522	0.67576	0.612318	0.6102	Heme biosynthesis	COG0113	Coenzyme transport and metabolism	H	Delta-aminolevulinic acid dehydratase, porphobilinogen synthase (HemB) (PDB:1I8J)	COG0113	Delta-aminolevulinic acid dehydratase	PF00490.22	porphobilinogen synthase [EC:4.2.1.24]	K01698	Pathway modules; Metabolism of cofactors and vitamins; Cofactor and vitamin metabolism!!!Pathway modules; Metabolism of cofactors and vitamins; Cofactor and vitamin metabolism!!!Pathway modules; Metabolism of cofactors and vitamins; Cofactor and vitamin metabolism!!!Pathway modules; Metabolism of cofactors and vitamins; Cofactor and vitamin metabolism	M00846!!!M00868!!!M00121!!!M00926	Siroheme biosynthesis, glutamyl-tRNA => siroheme!!!Heme biosynthesis, animals and fungi, glycine => heme!!!Heme biosynthesis, plants and bacteria, glutamate => heme!!!Heme biosynthesis, bacteria, glutamyl-tRNA => coproporphyrin III => heme	M00846!!!M00868!!!M00121!!!M00926
MW690_000298	1810	c_000000000223	1204	2109	-	906	56	85	90	77	-0.901936	-0.964073	-0.718537	-0.861515			General function prediction only	R	Radical SAM superfamily enzyme PflX (PflX)	COG1313	Radical SAM superfamily	PF04055.22	putative pyruvate formate lyase activating enzyme [EC:1.97.1.4]	K04070
MW690_000299	1811	c_000000000223	2220	2447	-	228	142	112	263	172.333	2.42318	1.42233	2.81375	2.21976
MW690_000300	1812	c_000000000223	2681	3466	-	786	121	170	236	175.667	0.40768	0.236684	0.872295	0.505553			Mobilome: prophages, transposons	X	Transposase (InsQ)	COG0675
MW690_000301	1813	c_000000000223	3569	4339	+	771	28	51	90	56.3333	-1.65644	-1.46265	-0.485757	-1.20162			Posttranslational modification, protein turnover, chaperones	O	CO dehydrogenase nickel-insertion accessory protein CooC1 (CooC) (PUBMED:15466042)	COG3640	CobQ/CobB/MinD/ParA nucleotide binding domain	PF01656.24	CO dehydrogenase maturation factor	K07321
MW690_000302	1814	c_000000000223	4329	4502	-	174	2	4	2	2.66667	-3.01976	-2.83158	-3.51603	-3.12246	Riboflavin/FAD biosynthesis	COG1985	Coenzyme transport and metabolism	H	Pyrimidine reductase, riboflavin biosynthesis (RibD) (PDB:2O7P)	COG1985
MW690_000303	1815	c_000000000223	4528	5130	-	603	80	127	131	112.667	0.196155	0.199781	0.407889	0.267942	Riboflavin/FAD biosynthesis	COG1985	Coenzyme transport and metabolism	H	Pyrimidine reductase, riboflavin biosynthesis (RibD) (PDB:2O7P)	COG1985	RibD C-terminal domain	PF01872.18
MW690_000304	1816	c_000000000223	5212	6144	+	933	63	89	88	80	-0.775796	-0.940476	-0.793144	-0.836472			Translation, ribosomal structure and biogenesis	J	Ribonuclease BN, tRNA processing enzyme (ElaC) (PDB:1WW1)	COG1234	Beta-lactamase superfamily domain	PF12706.8	ribonuclease Z [EC:3.1.26.11]	K00784
MW690_000305	1817	c_000000000223	6398	6577	+	180	983	792	408	727.667	5.55118	4.57986	3.78732	4.63945
MW690_000306	1818	c_000000000223	7541	7915	-	375	156	183	205	181.333	1.84052	1.41033	1.73723	1.6627			Function unknown!!!Inorganic ion transport and metabolism!!!Posttranslational modification, protein turnover, chaperones	S!!!P!!!O	Uncharacterized conserved protein, PKD repeat domain (PDB:2KZW)!!!Nitrous oxide reductase accessory protein NosD, contains tandem CASH domains (NosD) (PDB:2KZW)!!!Cysteine protease, C1A family (PDB:1AEC)	COG3291!!!COG3420!!!COG4870
MW690_000307	1819	c_000000000223	7916	8800	+	885	70	87	117	91.3333	-0.54873	-0.896881	-0.308033	-0.584548			Coenzyme transport and metabolism	H	F420-0:Gamma-glutamyl ligase (F420 biosynthesis) (CofE) (PDB:2G9I)	COG1478	F420-0:Gamma-glutamyl ligase	PF01996.17	coenzyme F420-0:L-glutamate ligase / coenzyme F420-1:gamma-L-glutamate ligase [EC:6.3.2.31 6.3.2.34]	K12234	Pathway modules; Energy metabolism; Methane metabolism	M00378	F420 biosynthesis	M00378
MW690_000308	1820	c_000000000223	9148	10407	+	1260	90	163	138	130.333	-0.698109	-0.50462	-0.580482	-0.594404	tRNA modification	COG0621	Translation, ribosomal structure and biogenesis	J	tRNA A37 methylthiotransferase MiaB (MiaB) (PDB:4JC0) (PUBMED:17407324;20472640;20584901)	COG0621	Uncharacterized protein family UPF0004	PF00919.21	threonylcarbamoyladenosine tRNA methylthiotransferase CDKAL1 [EC:2.8.4.5]	K15865
MW690_000309	1821	c_000000000223	10496	10744	+	249	17	16	30	21	-0.729466	-1.47417	-0.424281	-0.875971
MW690_000310	1822	c_000000000223	10846	11313	+	468	66	76	87	76.3333	0.28617	-0.171535	0.18583	0.100155			Posttranslational modification, protein turnover, chaperones!!!Defense mechanisms	O!!!V	Membrane-associated serine protease, rhomboid family (GlpG) (PDB:2IC8)!!!CDC48-associated ubiquitin-like protein CUZ1, contains AN1-type Zn-finger (protection from As/Sb toxicity) (CUZ1) (PDB:5IJ4) (PUBMED:24121501;31403721)	COG0705!!!COG3582	Rhomboid family	PF01694.23
MW690_000311	1823	c_000000000223	11526	12206	+	681	87	134	70	97	0.140953	0.101393	-0.666976	-0.141543	Riboflavin/FAD biosynthesis	COG1339	Coenzyme transport and metabolism	H	Archaeal CTP-dependent riboflavin kinase (Rfk) (PDB:2OYN)	COG1339	Domain of unknown function DUF120	PF01982.17	riboflavin kinase, archaea type [EC:2.7.1.161]	K07732
MW690_000312	1824	c_000000000223	12343	13092	+	750	104	109	134	115.667	0.257865	-0.334518	0.125699	0.0163488	Riboflavin/FAD biosynthesis	COG0108	Coenzyme transport and metabolism	H	3,4-dihydroxy-2-butanone 4-phosphate synthase (RibB) (PDB:1G57)	COG0108	3,4-dihydroxy-2-butanone 4-phosphate synthase	PF00926.20
MW690_000313	1825	c_000000000223	13189	13431	-	243	138	189	146	157.667	2.29018	2.08268	1.87493	2.0826			Function unknown	S	Uncharacterized metal-binding protein MJ1132, UPF0058 family (PDB:2GF4)	COG1745	Uncharacterised protein family UPF0058	PF01893.17
MW690_000314	1826	c_000000000223	13739	15322	+	1584	186	250	286	240.667	0.0149279	-0.219248	0.138019	-0.0221006	Aminoacyl-tRNA synthetases	COG0442	Translation, ribosomal structure and biogenesis	J	Prolyl-tRNA synthetase (ProS) (PDB:5XIF)	COG0442	tRNA synthetase class II core domain (G, H, P, S and T)	PF00587.26	prolyl-tRNA synthetase [EC:6.1.1.15]	K01881
MW690_000315	1827	c_000000000223	15425	16681	+	1257	332	356	473	387	1.18269	0.623431	1.19644	1.00085			Carbohydrate transport and metabolism!!!Cell wall/membrane/envelope biogenesis	G!!!M	D-arabinose 5-phosphate isomerase GutQ (GutQ) (PDB:5UQI)	COG0794	SIS domain	PF01380.23
MW690_000316	1828	c_000000000223	16827	17246	+	420	0	4	5	3	-6.61299	-4.10288	-3.64983	-4.78857
MW690_000317	1829	c_000000000223	17279	17824	-	546	45	97	128	90	-0.48371	-0.0439853	0.517851	-0.00328128	Phospholipid biosynthesis	COG0688	Lipid transport and metabolism	I	Phosphatidylserine decarboxylase (Psd) (PDB:6L06)	COG0688	Phosphatidylserine decarboxylase	PF02666.16	phosphatidylserine decarboxylase [EC:4.1.1.65]	K01613	Pathway modules; Lipid metabolism; Lipid metabolism	M00093	Phosphatidylethanolamine (PE) biosynthesis, PA => PS => PE	M00093
MW690_000318	1830	c_000000000223	17805	18521	-	717	247	258	212	239	1.56671	0.969633	0.850474	1.12894			Posttranslational modification, protein turnover, chaperones	O	Protein-L-isoaspartate O-methyltransferase (Pcm) (PDB:3LBF) (PUBMED:24909784)	COG2518	Protein-L-isoaspartate(D-aspartate) O-methyltransferase (PCMT)	PF01135.20	protein-L-isoaspartate(D-aspartate) O-methyltransferase [EC:2.1.1.77]	K00573
MW690_000319	1831	c_000000000223	18630	19199	-	570	81	163	122	122	0.295163	0.63977	0.386804	0.440579			Translation, ribosomal structure and biogenesis	J	rRNA processing protein Krr1/Pno1, contains KH domain (Krr1) (PDB:4QMF)	COG1094	KH domain	PF00013.30	ribosomal RNA assembly protein	K06961
MW690_000320	1832	c_000000000223	19263	19898	-	636	31	61	83	58.3333	-1.23435	-0.928927	-0.324195	-0.829157			Signal transduction mechanisms	T	Serine/threonine-protein kinase RIO1 (RIO1) (PDB:4OTP)	COG1718	RIO1 family	PF01163.23	RIO kinase 1 [EC:2.7.11.1]	K07178
MW690_000321	1833	c_000000000223	19850	20146	-	297	21	45	51	39	-0.686802	-0.265083	0.0771653	-0.291573			Signal transduction mechanisms	T	Serine/threonine-protein kinase RIO1 (RIO1) (PDB:4OTP)	COG1718
MW690_000322	1834	c_000000000223	20173	20295	-	123	10	20	24	18	-0.448944	-0.143521	0.277179	-0.105095
MW690_000323	1835	c_000000000223	20355	20687	-	333	59	149	99	102.333	0.616692	1.28606	0.86223	0.921662	Translation factors	COG0361	Translation, ribosomal structure and biogenesis	J	Translation initiation factor IF-1 (InfA) (PDB:5FIM)	COG0361	Translation initiation factor 1A / IF-1	PF01176.20	translation initiation factor 1A	K03236
MW690_000324	1836	c_000000000223	20776	21411	+	636	806	723	446	658.333	3.4439	2.62741	2.09462	2.72198	tRNA modification	COG0486	Translation, ribosomal structure and biogenesis	J	tRNA U34 5-carboxymethylaminomethyl modifying GTPase MnmE/TrmE (MnmE)	COG0486	Elongation factor Tu GTP binding domain	PF00009.28
MW690_000325	1837	c_000000000223	21436	21771	+	336	48	100	58	68.6667	0.308848	0.700176	0.0830312	0.364018			Function unknown	S	Uncharacterized conserved protein, DUF2073 family	COG3365	Uncharacterized protein conserved in archaea (DUF2073)	PF09846.10	uncharacterized protein	K09743
MW690_000326	1838	c_000000000223	21646	21918	-	273	1	4	0	1.66667	-4.40654	-3.48139	-6.48777	-4.7919
MW690_000327	1839	c_000000000223	21903	22274	-	372	37	35	33	35	-0.209087	-0.94797	-0.868086	-0.675048
MW690_000328	1840	c_000000000223	22404	22580	-	177	10	20	25	18.3333	-0.974035	-0.668612	-0.190196	-0.610948			General function prediction only	R	Uncharacterized conserved protein related to proFAR isomerase (HisA)	COG1411	Histidine biosynthesis protein	PF00977.22
MW690_000329	1841	c_000000000223	22534	23121	-	588	70	198	139	135.667	0.0411317	0.874764	0.529433	0.481776			General function prediction only	R	Uncharacterized conserved protein related to proFAR isomerase (HisA)	COG1411	Histidine biosynthesis protein	PF00977.22
MW690_000330	1842	c_000000000223	23127	23780	-	654	91	200	134	141.667	0.263806	0.735753	0.323299	0.440953			Signal transduction mechanisms	T	Predicted Ser/Thr protein kinase	COG2112			putative serine/threonine protein kinase	K07176
MW690_000331	1843	c_000000000223	23882	26557	+	2676	204	368	313	295	-0.608653	-0.4189	-0.488557	-0.50537			Replication, recombination and repair	L	Lhr-like helicase (Lhr) (PDB:5V9X)	COG1201	DEAD/H associated	PF08494.12	ATP-dependent helicase Lhr and Lhr-like helicase [EC:3.6.4.-]	K03724
MW690_000332	1844	c_000000000223	26587	26778	+	192	57	76	74	69	1.36178	1.11387	1.23919	1.23828			Translation, ribosomal structure and biogenesis	J	RNA methyltransferase activator Trm112/YbaR (Trm112) (PDB:2KPI) (PUBMED:27986851;30010922)	COG2835	Trm112p-like protein	PF03966.17	uncharacterized protein	K09791
MW690_000333	1845	c_000000000223	26964	28646	+	1683	184	395	292	290.333	-0.0880898	0.352156	0.0804572	0.114841	Pyrimidine biosynthesis	COG0504	Nucleotide transport and metabolism	F	CTP synthase (UTP-ammonia lyase) (PyrG) (PDB:1S1M)	COG0504	CTP synthase N-terminus	PF06418.15	CTP synthase [EC:6.3.4.2]	K01937	Pathway modules; Nucleotide metabolism; Pyrimidine metabolism	M00052	Pyrimidine ribonucleotide biosynthesis, UMP => UDP/UTP,CDP/CTP	M00052
MW690_000334	1846	c_000000000223	28683	28871	+	189	0	4	7	3.66667	-5.46099	-2.95088	-2.05037	-3.48741
MW690_000335	1847	c_000000000223	28810	29163	+	354	25	39	19	27.6667	-0.693928	-0.722383	-1.57722	-0.997843
MW690_000336	1848	c_000000000223	29319	29918	+	600	76	121	138	111.667	0.129822	0.137435	0.489907	0.252388	tRNA modification	COG1901	Translation, ribosomal structure and biogenesis	J	tRNA pseudouridine-54 N-methylase (TrmY) (PDB:2QMM)	COG1901	Putative SAM-dependent RNA methyltransferase	PF04013.13	tRNA (pseudouridine54-N1)-methyltransferase [EC:2.1.1.257]	K16317
MW690_000337	1849	c_000000000223	30051	30740	-	690	33	78	104	71.6667	-1.26311	-0.69439	-0.11811	-0.69187
MW690_000338	1850	c_000000000223	30724	32856	-	2133	321	638	862	607	0.371259	0.701316	1.2987	0.790424			Defense mechanisms	V	Type I restriction-modification system, DNA methylase subunit (HsdM) (PDB:2AR0) (PUBMED:26872910)	COG0286	N-6 DNA Methylase	PF02384.17
MW690_000339	1851	c_000000000223	33082	33873	-	792	381	416	303	366.667	2.04744	1.51426	1.22118	1.59429			Energy production and conversion	C	Formylmethanofuran dehydrogenase subunit C (FwdC) (PDB:5T5I)	COG2218	GXGXG motif	PF01493.20	formylmethanofuran dehydrogenase subunit C [EC:1.2.7.12]	K00202	Pathway modules; Energy metabolism; Methane metabolism!!!Signature modules; Module set; Metabolic capacity	M00567!!!M00617	Methanogenesis, CO2 => methane!!!Methanogen	M00567!!!M00617
MW690_000340	1852	c_000000000223	33931	35574	-	1644	544	536	340	473.333	1.50705	0.825881	0.3335	0.888809			Energy production and conversion	C	Formylmethanofuran dehydrogenase subunit A (FwdA) (PDB:5T5I)	COG1229	Amidohydrolase family	PF07969.12	formylmethanofuran dehydrogenase subunit A [EC:1.2.7.12]	K00200	Pathway modules; Energy metabolism; Methane metabolism!!!Signature modules; Module set; Metabolic capacity	M00567!!!M00617	Methanogenesis, CO2 => methane!!!Methanogen	M00567!!!M00617
MW690_000341	1853	c_000000000223	35513	35662	-	150	4	6	1	3.66667	-1.95764	-2.08694	-4.03887	-2.69448			Energy production and conversion	C	Formylmethanofuran dehydrogenase subunit A (FwdA) (PDB:5T5I)	COG1229
MW690_000342	1854	c_000000000223	35669	36970	-	1302	417	493	415	441.667	1.46037	1.04183	0.957175	1.15313			Energy production and conversion	C	Formylmethanofuran dehydrogenase subunit B (FwdB) (PDB:5T5I)	COG1029	Molybdopterin oxidoreductase	PF00384.23	formylmethanofuran dehydrogenase subunit B [EC:1.2.7.12]	K00201	Pathway modules; Energy metabolism; Methane metabolism!!!Signature modules; Module set; Metabolic capacity	M00567!!!M00617	Methanogenesis, CO2 => methane!!!Methanogen	M00567!!!M00617
MW690_000343	1855	c_000000000223	37067	37441	-	375	195	271	299	255	2.16153	1.9755	2.28065	2.13923			Energy production and conversion	C	Formylmethanofuran dehydrogenase subunit D (FwdD) (PDB:2KI8)	COG1153	Molydopterin dinucleotide binding domain	PF01568.22	formylmethanofuran dehydrogenase subunit D [EC:1.2.7.12]	K00203	Pathway modules; Energy metabolism; Methane metabolism!!!Signature modules; Module set; Metabolic capacity	M00567!!!M00617	Methanogenesis, CO2 => methane!!!Methanogen	M00567!!!M00617
MW690_000344	1856	c_000000000223	37592	37858	-	267	53	62	89	68	0.782024	0.34653	1.0281	0.718886
MW690_000345	1857	c_000000000223	37866	38105	-	240	6	14	5	8.33333	-2.1052	-1.60747	-2.84248	-2.18505	Biotin biosynthesis	COG2226	Coenzyme transport and metabolism	H	Ubiquinone/menaquinone biosynthesis C-methylase UbiE/MenG (UbiE) (PDB:4OBW)	COG2226
MW690_000346	1858	c_000000000223	38083	38370	-	288	3	20	21	14.6667	-3.26132	-1.37093	-1.13868	-1.92364	Glycolysis	COG2140	Carbohydrate transport and metabolism	G	Oxalate decarboxylase/archaeal phosphoglucose isomerase, cupin superfamily (OxdD) (PDB:2VQA)	COG2140	Glucose-6-phosphate isomerase (GPI)	PF06560.12
MW690_000347	1859	c_000000000223	38434	38538	-	105	4	0	6	3.33333	-1.44307	-5.2728	-1.40882	-2.70823
MW690_000348	1860	c_000000000223	38535	38687	-	153	23	20	37	26.6667	0.398454	-0.458394	0.576415	0.172158
MW690_000349	1861	c_000000000223	39226	40071	-	846	65	104	84	84.3333	-0.589838	-0.575713	-0.718651	-0.628067							ApeA N-terminal domain 1	PF18862.2
MW690_000350	1862	c_000000000223	40344	40664	-	321	117	189	149	151.667	1.65134	1.68107	1.50256	1.61165
MW690_000351	1863	c_000000000223	40719	41078	-	360	47	105	134	95.3333	0.179255	0.670688	1.18459	0.678179	23S rRNA modification	COG1576	Translation, ribosomal structure and biogenesis	J	23S rRNA pseudoU1915 N3-methylase RlmH (RlmH) (PDB:1NS5)	COG1576	Predicted SPOUT methyltransferase	PF02590.18	23S rRNA (pseudouridine1915-N3)-methyltransferase [EC:2.1.1.177]	K00783
MW690_000352	1864	c_000000000223	41161	41973	-	813	48	59	116	74.3333	-0.965946	-1.33085	-0.197942	-0.83158			Carbohydrate transport and metabolism	G	Sugar phosphate isomerase/epimerase (YcjR) (PDB:3KTC) (PUBMED:30742415)	COG1082	Xylose isomerase-like TIM barrel	PF01261.25	deoxyribonuclease IV [EC:3.1.21.2]	K01151
MW690_000353	1865	c_000000000223	41970	42509	-	540	94	152	173	139.667	0.58668	0.617291	0.96696	0.723644	Molybdopterin biosynthesis	COG1763	Coenzyme transport and metabolism	H	Molybdopterin-guanine dinucleotide biosynthesis protein (MobB) (PDB:1NP6) (PUBMED:32239579)	COG1763	Molybdopterin guanine dinucleotide synthesis protein B	PF03205.15	molybdopterin-guanine dinucleotide biosynthesis adapter protein	K03753
MW690_000354	1866	c_000000000223	42594	42938	+	345	56	64	62	60.6667	0.490979	0.0222162	0.140316	0.217837									V/A-type H+/Na+-transporting ATPase subunit G/H	K02107	Pathway modules; Energy metabolism; ATP synthesis	M00159	V/A-type ATPase, prokaryotes	M00159
MW690_000355	1867	c_000000000223	42952	43656	+	705	184	198	150	177.333	1.16725	0.612957	0.377124	0.719111	A/V-type ATP synthase	COG1390	Energy production and conversion	C	Archaeal/vacuolar-type H+-ATPase subunit E/Vma4 (NtpE) (PDB:2DM9)	COG1390	ATP synthase (E/31 kDa) subunit	PF01991.19	V/A-type H+/Na+-transporting ATPase subunit E	K02121	Pathway modules; Energy metabolism; ATP synthesis	M00159	V/A-type ATPase, prokaryotes	M00159
MW690_000356	1868	c_000000000223	43653	43988	+	336	27	35	44	35.3333	-0.509705	-0.801129	-0.3116	-0.540811	A/V-type ATP synthase	COG1436	Energy production and conversion	C	Archaeal/vacuolar-type H+-ATPase subunit F/Vma7 (NtpF) (PDB:2D00)	COG1436	ATP synthase (F/14-kDa) subunit	PF01990.18	V/A-type H+/Na+-transporting ATPase subunit F	K02122	Pathway modules; Energy metabolism; ATP synthesis	M00159	V/A-type ATPase, prokaryotes	M00159
MW690_000357	1869	c_000000000223	44002	45165	-	1164	85	124	143	117.333	-0.66577	-0.783432	-0.414985	-0.621396			Inorganic ion transport and metabolism	P	ABC-type Fe3+-siderophore transport system, permease component (FepD) (PDB:2NQ2)	COG0609	FecCD transport family	PF01032.19	iron complex transport system permease protein	K02015
MW690_000358	1870	c_000000000223	45117	45905	-	789	59	113	116	96	-0.627811	-0.355892	-0.154711	-0.379471			Posttranslational modification, protein turnover, chaperones	O	Pyruvate-formate lyase-activating enzyme (PflA) (PDB:3CAN)	COG1180	Radical SAM superfamily	PF04055.22	pyruvate formate lyase activating enzyme [EC:1.97.1.4]	K04069
MW690_000359	1871	c_000000000223	45902	47218	-	1317	350	838	633	607	1.19148	1.79007	1.54915	1.51023			Inorganic ion transport and metabolism	P	ABC-type Fe3+-hydroxamate transport system, periplasmic component (FepB) (PDB:1ESZ)	COG0614	Periplasmic binding protein	PF01497.19	iron complex transport system substrate-binding protein	K02016
MW690_000360	1872	c_000000000223	47246	47461	-	216	9	8	5	7.33333	-1.40571	-2.22598	-2.69047	-2.10739
MW690_000361	1873	c_000000000223	47518	48825	-	1308	232	324	263	273	0.609193	0.430369	0.293496	0.444353							CARDB	PF07705.12
MW690_000362	1874	c_000000000223	48889	51927	-	3039	339	503	454	432	-0.0608605	-0.152092	-0.136261	-0.116404			Posttranslational modification, protein turnover, chaperones!!!Function unknown	O!!!S	Serine protease, subtilase family!!!Uncharacterized conserved protein, PKD repeat domain (PDB:2KZW)	COG1572!!!COG3291	CARDB	PF07705.12
MW690_000363	1875	c_000000000223	51924	54395	-	2472	204	356	383	314.333	-0.494253	-0.352263	-0.0833964	-0.309971			Function unknown!!!Inorganic ion transport and metabolism	S!!!P	Uncharacterized conserved protein, PKD repeat domain (PDB:2KZW)!!!Nitrous oxide reductase accessory protein NosD, contains tandem CASH domains (NosD) (PDB:2KZW)	COG3291!!!COG3420	CARDB	PF07705.12
MW690_000364	1876	c_000000000223	54337	57738	-	3402	392	756	504	550.667	-0.0143659	0.27247	-0.148473	0.0365438			Posttranslational modification, protein turnover, chaperones!!!Posttranslational modification, protein turnover, chaperones	O!!!O	Serine protease, subtilisin family (AprE) (PDB:1SCJ)!!!Serine protease, subtilase family	COG1404!!!COG1572	CARDB	PF07705.12
MW690_000365	1877	c_000000000223	57716	57919	-	204	2	4	0	2	-3.24924	-3.06106	-6.06744	-4.12591
MW690_000366	1878	c_000000000223	57873	60389	-	2517	253	427	345	341.667	-0.210395	-0.116267	-0.259964	-0.195542			General function prediction only	R	Uncharacterized conserved protein MJ1470, contains DUF2341 domain, predicted component of type IV pili-like system (MJ1470)	COG5306	CARDB	PF07705.12
MW690_000367	1879	c_000000000223	60386	60565	-	180	4	8	23	11.6667	-2.22068	-1.96295	-0.33228	-1.5053
MW690_000368	1880	c_000000000223	60604	60942	-	339	50	35	48	44.3333	0.354323	-0.813953	-0.200245	-0.219958
MW690_000369	1881	c_000000000223	60939	61778	-	840	256	281	186	241	1.38982	0.864187	0.43377	0.895926			Cell wall/membrane/envelope biogenesis	M	Outer membrane protein assembly factor BamB, contains PQQ-like beta-propeller repeat (PQQ) (PDB:6TJG)	COG1520	Domain of unknown function (DUF4430)	PF14478.7
MW690_000370	1882	c_000000000223	62141	63580	-	1440	148	285	226	219.667	-0.176281	0.106935	-0.063502	-0.0442826
MW690_000371	1883	c_000000000223	63587	64663	-	1077	149	325	275	249.667	0.252452	0.715153	0.63809	0.535231
MW690_000372	1884	c_000000000223	64660	65901	-	1242	163	315	193	223.667	0.17595	0.464488	-0.0772758	0.187721			Function unknown	S	Uncharacterized membrane protein (PDB:1EUT)	COG1470
MW690_000373	1885	c_000000000223	65852	66544	-	693	181	293	158	210.667	1.16837	1.20195	0.476611	0.948975
MW690_000374	1886	c_000000000223	66591	66863	-	273	197	265	187	216.333	2.6342	2.40125	2.06297	2.36614
MW690_000375	1887	c_000000000223	67230	70088	-	2859	440	534	412	462	0.402956	0.0221927	-0.188061	0.0790293			Cell wall/membrane/envelope biogenesis!!!Function unknown!!!Inorganic ion transport and metabolism	M!!!S!!!P	Outer membrane protein assembly factor BamB, contains PQQ-like beta-propeller repeat (PQQ) (PDB:6TJG)!!!Uncharacterized conserved protein, PKD repeat domain (PDB:2KZW)!!!Nitrous oxide reductase accessory protein NosD, contains tandem CASH domains (NosD) (PDB:2KZW)	COG1520!!!COG3291!!!COG3420	CARDB	PF07705.12	outer membrane protein assembly factor BamB	K17713
MW690_000376	1888	c_000000000223	70306	70509	-	204	70	126	39	78.3333	1.56838	1.75201	0.236339	1.18558
MW690_000377	1889	c_000000000223	70535	70984	-	450	207	339	142	229.333	1.98444	2.03493	0.946021	1.65513			Signal transduction mechanisms	T	3',5'-cyclic AMP phosphodiesterase CpdA (CpdA) (PDB:2ZO9)	COG1409
MW690_000378	1890	c_000000000223	71009	71326	-	318	51	67	48	55.3333	0.47487	0.205374	-0.107986	0.190753
MW690_000379	1891	c_000000000223	71585	74641	-	3057	196	231	298	241.667	-0.858263	-1.28159	-0.75133	-0.963728			Cell wall/membrane/envelope biogenesis	M	Outer membrane protein assembly factor BamB, contains PQQ-like beta-propeller repeat (PQQ) (PDB:6TJG)	COG1520	CARDB	PF07705.12	outer membrane protein assembly factor BamB	K17713
MW690_000380	1892	c_000000000223	74719	74910	-	192	12	23	26	20.3333	-0.839854	-0.588932	-0.252058	-0.560281
MW690_000381	1893	c_000000000223	75275	76159	-	885	107	165	153	141.667	0.0599119	0.0225952	0.0775451	0.0533507			Coenzyme transport and metabolism!!!Coenzyme transport and metabolism	H!!!H	Mg-chelatase subunit ChlI (ChlI) (PDB:1G8P)!!!vWFA (von Willebrand factor type A) domain of Mg and Co chelatases (ChlD)	COG1239!!!COG1240	von Willebrand factor type A domain	PF13519.7
MW690_000382	1894	c_000000000223	76263	77408	-	1146	129	191	178	166	-0.0443303	-0.139749	-0.0776272	-0.0872356			Coenzyme transport and metabolism!!!Coenzyme transport and metabolism	H!!!H	Mg-chelatase subunit ChlI (ChlI) (PDB:1G8P)!!!vWFA (von Willebrand factor type A) domain of Mg and Co chelatases (ChlD)	COG1239!!!COG1240	AAA lid domain	PF17863.2	magnesium chelatase subunit I [EC:6.6.1.1]	K03405
MW690_000383	1895	c_000000000223	77493	78449	-	957	193	258	253	234.667	0.795067	0.553087	0.688451	0.678868
MW690_000384	1896	c_000000000223	78610	78843	+	234	7	21	14	14	-1.86222	-1.00266	-1.4074	-1.42409
MW690_000385	1897	c_000000000223	78830	80113	-	1284	101	172	211	161.333	-0.559841	-0.454535	0.00306826	-0.337103	Arginine biosynthesis	COG0624	Amino acid transport and metabolism	E	Acetylornithine deacetylase/Succinyl-diaminopimelate desuccinylase or related deacylase (ArgE) (PDB:1CG2)	COG0624	Peptidase family M20/M25/M40	PF01546.29	succinyl-diaminopimelate desuccinylase [EC:3.5.1.18]	K01439	Pathway modules; Amino acid metabolism; Lysine metabolism	M00016	Lysine biosynthesis, succinyl-DAP pathway, aspartate => lysine	M00016
MW690_000386	1898	c_000000000223	80245	80877	-	633	186	200	147	177.667	1.33822	0.782838	0.503493	0.874851			General function prediction only	R	GTPase-interacting Yip1 domain (Yip1) (PUBMED:25702751;31417902)	COG2881	Yip1 domain	PF04893.18
MW690_000387	1899	c_000000000223	80942	81808	+	867	41	94	63	66	-1.2836	-0.756204	-1.16622	-1.06867			Carbohydrate transport and metabolism	G	Sugar phosphate isomerase/epimerase (YcjR) (PDB:3KTC) (PUBMED:30742415)	COG1082	Xylose isomerase-like TIM barrel	PF01261.25
MW690_000388	1900	c_000000000223	81905	82480	+	576	122	149	133	134.667	0.867966	0.495518	0.495755	0.619746	Pyrimidine degradation	COG0778	Energy production and conversion	C	Nitroreductase (NfnB) (PDB:1F5V)	COG0778	Nitroreductase family	PF00881.25
MW690_000389	1901	c_000000000223	82534	83547	+	1014	266	264	246	258.667	1.1734	0.502723	0.564586	0.746904			Intracellular trafficking, secretion, and vesicular transport	U	Preprotein translocase subunit SecD (SecD) (PDB:3AQP) (PUBMED:26100040)	COG0342
MW690_000390	1902	c_000000000223	83604	84173	+	570	79	118	92	96.3333	0.259318	0.175367	-0.0184528	0.138744			Intracellular trafficking, secretion, and vesicular transport	U	Preprotein translocase subunit SecD (SecD) (PDB:3AQP) (PUBMED:26100040)	COG0342	Protein export membrane protein	PF02355.17
MW690_000391	2835	c_000000000043	60	1079	+	1020	153	333	270	252	0.368994	0.828631	0.690115	0.629247			Function unknown	S	Uncharacterized membrane protein, DUF1616 domain	COG4743	Protein of unknown function (DUF1616)	PF07760.12
MW690_000392	2836	c_000000000043	1782	1943	+	162	15	21	15	17	-0.284401	-0.472144	-0.78067	-0.512405
MW690_000393	2837	c_000000000043	2449	2571	+	123	15	14	17	15.3333	0.112934	-0.643092	-0.208248	-0.246135
MW690_000394	2838	c_000000000043	2546	2791	+	246	84	117	115	105.333	1.55962	1.37544	1.51422	1.48309			Posttranslational modification, protein turnover, chaperones	O	Predicted aspartyl protease	COG5550
MW690_000395	2839	c_000000000043	3104	4117	+	1014	170	320	275	255	0.529039	0.77978	0.72505	0.677956			Cell wall/membrane/envelope biogenesis	M	Glycosyltransferase involved in cell wall bisynthesis (WcaA) (PDB:5MLZ)	COG0463	Glycosyl transferase family 2	PF00535.27	dolichol-phosphate hexosyltransferase [EC:2.4.1.-]	K23684
MW690_000396	2840	c_000000000043	4425	5057	+	633	65	70	66	67	-0.171386	-0.725069	-0.645795	-0.514083							LexA-binding, inner membrane-associated putative hydrolase	PF04307.15	inner membrane protein	K07038
MW690_000397	2841	c_000000000043	5215	6339	+	1125	123	199	177	166.333	-0.0860894	-0.0540229	-0.0590502	-0.0663875			Cell wall/membrane/envelope biogenesis	M	Glycosyltransferase involved in cell wall bisynthesis (RfaB) (PDB:2IV7)	COG0438	Glycosyl transferases group 1	PF00534.21
MW690_000398	2842	c_000000000043	6340	7080	+	741	13	11	11	11.6667	-2.67719	-3.56833	-3.40478	-3.21677	Biotin biosynthesis	COG2226	Coenzyme transport and metabolism	H	Ubiquinone/menaquinone biosynthesis C-methylase UbiE/MenG (UbiE) (PDB:4OBW)	COG2226	Methyltransferase domain	PF08241.13
MW690_000399	2843	c_000000000043	7077	8357	+	1281	23	57	34	38	-2.66721	-2.03612	-2.60955	-2.43763			Inorganic ion transport and metabolism	P	Arylsulfatase A or related enzyme, AlkP superfamily (AslA) (PDB:1E1Z)	COG3119	Sulfatase	PF00884.24
MW690_000400	2844	c_000000000043	8366	10516	+	2151	39	54	42	45	-2.66576	-2.86117	-3.05642	-2.86111			Function unknown	S	Uncharacterized membrane protein	COG4906	Predicted membrane protein (DUF2206)	PF09971.10
MW690_000401	2845	c_000000000043	10507	11763	-	1257	130	169	158	152.333	-0.16661	-0.449186	-0.382446	-0.332747			Cell wall/membrane/envelope biogenesis	M	Membrane protein involved in the export of O-antigen and teichoic acid (RfbX)	COG2244	Polysaccharide biosynthesis protein	PF01943.18
MW690_000402	2846	c_000000000043	12078	12197	-	120	33	50	68	50.3333	1.26045	1.19276	1.79613	1.41645
MW690_000403	2847	c_000000000043	12209	12451	-	243	0	10	0	3.33333	-5.82356	-2.09105	-6.31983	-4.74481			Defense mechanisms	V	HEPN domain protein, predicted toxin of MNT-HEPN system (HEPN) (PDB:2HSB) (PUBMED:26112399)	COG1895	HEPN domain	PF05168.15	uncharacterized protein	K09132
MW690_000404	2848	c_000000000043	12405	12788	-	384	70	173	161	134.667	0.655842	1.29527	1.35541	1.10217			General function prediction only	R	Predicted nucleotidyltransferase MJ0435 (MJ0435) (PDB:1WOT)	COG1669	Polymerase beta, Nucleotidyltransferase	PF18765.2	uncharacterized protein	K07076
MW690_000405	2849	c_000000000043	13167	14000	-	834	115	206	218	179.667	0.249098	0.427536	0.67257	0.449735			Posttranslational modification, protein turnover, chaperones	O	Membrane protease YdiL, CAAX protease family (YdiL)	COG1266	CPBP intramembrane metalloprotease	PF02517.17	uncharacterized protein	K07052
MW690_000406	2850	c_000000000043	14123	14575	-	453	35	73	112	73.3333	-0.572367	-0.182253	0.595398	-0.0530743
MW690_000407	2851	c_000000000043	14565	15296	-	732	88	157	220	155	0.0531584	0.22495	0.873919	0.384009							Cohesin domain	PF00963.19
MW690_000408	2852	c_000000000043	15299	15673	-	375	41	78	112	77	-0.0744547	0.185315	0.868018	0.326293
MW690_000409	2853	c_000000000043	15670	16185	-	516	65	121	142	109.333	0.123448	0.355027	0.748575	0.409017							Dockerin type I domain	PF00404.19
MW690_000410	2854	c_000000000043	16160	16501	-	342	37	57	82	58.6667	-0.0877811	-0.130921	0.553454	0.111584
MW690_000411	2855	c_000000000043	16545	16784	-	240	35	58	69	54	0.344109	0.404916	0.817034	0.52202
MW690_000412	2856	c_000000000043	17036	17563	-	528	29	53	70	50.6667	-1.0605	-0.861486	-0.299859	-0.740614
MW690_000413	2857	c_000000000043	17671	19218	-	1548	1654	1410	851	1305	3.19724	2.30724	1.74266	2.41571							SdrD B-like domain	PF17210.4
MW690_000414	2858	c_000000000043	19340	19480	-	141	148	148	96	130.667	3.17602	2.51621	2.05789	2.58337
MW690_000415	2859	c_000000000043	19955	20140	+	186	2995	2840	1808	2547.67	7.11068	6.37421	5.8864	6.4571
MW690_000416	2860	c_000000000043	20106	21365	+	1260	14547	15428	8953	12976	6.63053	6.05554	5.43401	6.04003
MW690_000417	2861	c_000000000043	21406	22983	+	1578	17207	18847	10768	15607.3	6.54812	6.01965	5.37563	5.98113
MW690_000418	2862	c_000000000043	22992	23855	+	864	11331	11678	7256	10088.3	6.81442	6.19812	5.67515	6.22923
MW690_000419	2863	c_000000000043	23967	24869	+	903	348	329	305	327.333	1.72769	0.986994	1.04143	1.25204
MW690_000420	2864	c_000000000043	24875	25621	+	747	212	231	222	221.667	1.28761	0.751345	0.857681	0.965545
MW690_000421	2865	c_000000000043	26143	26727	+	585	27	73	65	55	-1.30968	-0.551179	-0.553886	-0.804915			Intracellular trafficking, secretion, and vesicular transport	U	Exosortase/Archaeosortase (PUBMED:22037399)	COG4083	Transmembrane exosortase (Exosortase_EpsH)	PF09721.11
MW690_000422	2866	c_000000000043	26735	27295	+	561	24	39	36	33	-1.41589	-1.38663	-1.33705	-1.37986
MW690_000423	2867	c_000000000043	28084	31548	+	3465	3394	4075	2618	3362.33	3.0716	2.67556	2.20087	2.64934			Function unknown	S	Uncharacterized conserved protein, PKD repeat domain (PDB:2KZW)	COG3291	Protein of unknown function (DUF3344)	PF11824.9
MW690_000424	2868	c_000000000043	31585	32808	+	1224	386	445	382	404.333	1.43819	0.983335	0.926912	1.11615			Cell wall/membrane/envelope biogenesis	M	Outer membrane protein assembly factor BamB, contains PQQ-like beta-propeller repeat (PQQ) (PDB:6TJG)	COG1520
MW690_000425	2869	c_000000000043	32845	33696	+	852	759	887	710	785.333	2.93545	2.50034	2.34297	2.59292
MW690_000426	2870	c_000000000043	33635	34576	+	942	2061	2202	1755	2006	4.23115	3.66678	3.50307	3.80033	Phospholipid biosynthesis	COG1502	Lipid transport and metabolism	I	Phosphatidylserine/phosphatidylglycerophosphate/cardiolipin synthase (Cls) (PDB:1BYR)	COG1502	Lamin Tail Domain	PF00932.20
MW690_000427	2871	c_000000000043	34698	35012	+	315	14	4	20	12.6667	-1.33997	-3.68784	-1.33667	-2.1215
MW690_000428	2872	c_000000000043	34961	35296	+	336	1	1	2	1.33333	-4.7061	-5.36591	-4.46541	-4.84581
MW690_000429	2873	c_000000000043	35248	35685	+	438	37	20	33	30	-0.444716	-1.97579	-1.10371	-1.17474
MW690_000430	2874	c_000000000043	35669	35983	+	315	86	154	67	102.333	1.23667	1.4137	0.382591	1.01099
MW690_000431	2875	c_000000000043	36045	36452	+	408	132	196	127	151.667	1.47868	1.3874	0.926912	1.26433
MW690_000432	2876	c_000000000043	36470	36634	+	165	33	68	37	46	0.80102	1.17315	0.46748	0.813884
MW690_000433	2877	c_000000000043	36892	38010	+	1119	3154	3898	1995	3015.67	4.59645	4.24215	3.43952	4.09271			Inorganic ion transport and metabolism	P	Nitrous oxide reductase accessory protein NosD, contains tandem CASH domains (NosD) (PDB:2KZW)	COG3420	Bacterial Ig-like domain	PF19077.1
MW690_000434	2878	c_000000000043	38248	39162	-	915	185	276	311	257.333	0.7989	0.714949	1.05044	0.854765			Cell motility!!!Intracellular trafficking, secretion, and vesicular transport!!!Function unknown	N!!!U!!!S	Type IV secretory pathway ATPase VirB11/Archaellum biosynthesis ATPase ArlI/FlaI (VirB11) (PDB:1G6O) (PUBMED:32416640)!!!Uncharacterized conserved protein	COG0630!!!COG4223	Type II/IV secretion system protein	PF00437.21
MW690_000435	2879	c_000000000043	39190	39780	-	591	136	236	302	224.667	0.986996	1.12012	1.63876	1.24863			Cell motility!!!Intracellular trafficking, secretion, and vesicular transport	N!!!U	Type IV secretory pathway ATPase VirB11/Archaellum biosynthesis ATPase ArlI/FlaI (VirB11) (PDB:1G6O) (PUBMED:32416640)	COG0630
MW690_000436	2880	c_000000000043	39823	41073	-	1251	415	659	726	600	1.51109	1.5178	1.82094	1.61661			Signal transduction mechanisms!!!Signal transduction mechanisms	T!!!T	PAS domain (PAS) (PDB:2MWG)!!!Bacteriophytochrome (light-regulated signal transduction histidine kinase) (PDB:2VEA)	COG2202!!!COG4251	Histidine kinase-, DNA gyrase B-, and HSP90-like ATPase	PF02518.27
MW690_000437	2881	c_000000000043	41195	42085	+	891	108	111	150	123	0.0635223	-0.55694	0.0393219	-0.151365			Transcription	K	Predicted transcriptional regulator, contains HTH domain	COG4742	Domain of unknown function (DUF1724)	PF08350.11
MW690_000438	2882	c_000000000043	42113	43027	+	915	65	158	146	123	-0.702952	-0.0878474	-0.0378872	-0.276229	Ubiquinone biosynthesis	COG0382	Coenzyme transport and metabolism	H	4-hydroxybenzoate polyprenyltransferase (UbiA) (PDB:4OD4) (PUBMED:28830929)	COG0382	UbiA prenyltransferase family	PF01040.19
MW690_000439	2883	c_000000000043	43077	43598	-	522	45	106	81	77.3333	-0.418859	0.148245	-0.0741939	-0.114936			Signal transduction mechanisms	T	CheY-like REC (receiver) domain, includes chemotaxis protein CheY and sporulation regulator Spo0F (CheY) (PDB:6QRJ)	COG0784	Response regulator receiver domain	PF00072.25	two-component system, chemotaxis family, response regulator Rcp1	K11355
MW690_000440	2884	c_000000000043	43718	45277	-	1560	302	696	449	482.333	0.734714	1.27809	0.809831	0.940878			Signal transduction mechanisms!!!Signal transduction mechanisms	T!!!T	PAS domain (PAS) (PDB:2MWG)!!!Bacteriophytochrome (light-regulated signal transduction histidine kinase) (PDB:2VEA)	COG2202!!!COG4251	Response regulator receiver domain	PF00072.25
MW690_000441	2885	c_000000000043	45274	46242	-	969	77	134	139	116.667	-0.542976	-0.407449	-0.191248	-0.380557			General function prediction only	R	Predicted nucleotidyltransferase AF1967 (AF1967)	COG1665	Nucleotidyltransferase domain	PF01909.24	uncharacterized protein	K09717
MW690_000442	2886	c_000000000043	46325	46855	+	531	54	91	89	78	-0.183131	-0.0954267	0.0362316	-0.0807754	Isoleucine, leucine, valine biosynthesis	COG0066	Amino acid transport and metabolism	E	3-isopropylmalate dehydratase small subunit (LeuD) (PDB:3Q3W)	COG0066	Aconitase C-terminal domain	PF00694.20	3-isopropylmalate/(R)-2-methylmalate dehydratase small subunit [EC:4.2.1.33 4.2.1.35]	K01704	Pathway modules; Amino acid metabolism; Branched-chain amino acid metabolism!!!Pathway modules; Amino acid metabolism; Branched-chain amino acid metabolism	M00535!!!M00432	Isoleucine biosynthesis, pyruvate => 2-oxobutanoate!!!Leucine biosynthesis, 2-oxoisovalerate => 2-oxoisocaproate	M00535!!!M00432
MW690_000443	2887	c_000000000043	46932	47315	+	384	70	112	114	98.6667	0.655842	0.67026	0.859225	0.728442			Inorganic ion transport and metabolism	P	Dissimilatory sulfite reductase (desulfoviridin), alpha and beta subunits (DsrA)	COG2221	4Fe-4S binding domain	PF00037.28	L-aspartate semialdehyde sulfurtransferase ferredoxin	K23976
MW690_000444	2888	c_000000000043	47410	48894	-	1485	147	305	279	243.667	-0.230423	0.160223	0.195441	0.0417469	tRNA modification	COG1258	Translation, ribosomal structure and biogenesis	J	tRNA U54 and U55 pseudouridine synthase Pus10 (Pus10)	COG1258	THUMP domain	PF02926.18	tRNA pseudouridine synthase 10 [EC:5.4.99.25]	K07583
MW690_000445	2889	c_000000000043	48924	49724	+	801	92	140	99	110.333	-0.0130243	-0.0697906	-0.40405	-0.162288	Lysine biosynthesis	COG0289	Amino acid transport and metabolism	E	4-hydroxy-tetrahydrodipicolinate reductase (DapB) (PDB:1ARZ) (PUBMED:29684280)	COG0289	Dihydrodipicolinate reductase, C-terminus	PF05173.15	4-hydroxy-tetrahydrodipicolinate reductase [EC:1.17.1.8]	K00215	Pathway modules; Amino acid metabolism; Lysine metabolism!!!Pathway modules; Amino acid metabolism; Lysine metabolism!!!Pathway modules; Amino acid metabolism; Lysine metabolism!!!Pathway modules; Amino acid metabolism; Lysine metabolism	M00016!!!M00525!!!M00526!!!M00527	Lysine biosynthesis, succinyl-DAP pathway, aspartate => lysine!!!Lysine biosynthesis, acetyl-DAP pathway, aspartate => lysine!!!Lysine biosynthesis, DAP dehydrogenase pathway, aspartate => lysine!!!Lysine biosynthesis, DAP aminotransferase pathway, aspartate => lysine	M00016!!!M00525!!!M00526!!!M00527
MW690_000446	2890	c_000000000043	49752	50171	+	420	23	47	50	40	-1.0584	-0.702948	-0.45105	-0.737468			Lipid transport and metabolism	I	Phosphatidylserine synthase (PssA)	COG1183	CDP-alcohol phosphatidyltransferase	PF01066.22	CDP-diacylglycerol---serine O-phosphatidyltransferase [EC:2.7.8.8]	K17103	Pathway modules; Lipid metabolism; Lipid metabolism	M00093	Phosphatidylethanolamine (PE) biosynthesis, PA => PS => PE	M00093
MW690_000447	2891	c_000000000043	50197	50451	-	255	25	38	26	29.6667	-0.220675	-0.286125	-0.661449	-0.389417
MW690_000448	2892	c_000000000043	50458	50625	-	168	38	45	36	39.6667	0.975722	0.556919	0.402491	0.645044
MW690_000449	2893	c_000000000043	50720	52834	-	2115	423	680	620	574.333	0.781029	0.805451	0.835829	0.807436			Energy production and conversion	C	Heterodisulfide reductase, subunit A (polyferredoxin) (HdrA) (PDB:5ODC)	COG1148	4Fe-4S binding domain	PF00037.28	heterodisulfide reductase subunit A2 [EC:1.8.7.3 1.8.98.4 1.8.98.5 1.8.98.6]	K03388	Pathway modules; Energy metabolism; Methane metabolism!!!Pathway modules; Energy metabolism; Methane metabolism!!!Pathway modules; Energy metabolism; Methane metabolism!!!Pathway modules; Energy metabolism; Methane metabolism!!!Signature modules; Module set; Metabolic capacity	M00567!!!M00357!!!M00356!!!M00563!!!M00617	Methanogenesis, CO2 => methane!!!Methanogenesis, acetate => methane!!!Methanogenesis, methanol => methane!!!Methanogenesis, methylamine/dimethylamine/trimethylamine => methane!!!Methanogen	M00567!!!M00357!!!M00356!!!M00563!!!M00617
MW690_000450	2894	c_000000000043	52943	53374	-	432	61	113	89	87.6667	0.28888	0.513102	0.333912	0.378631			Energy production and conversion	C	Coenzyme F420-reducing hydrogenase, delta subunit (FrhD) (PDB:5ODC)	COG1908	Methyl-viologen-reducing hydrogenase, delta subunit	PF02662.17	F420-non-reducing hydrogenase iron-sulfur subunit [EC:1.12.99.- 1.8.98.5 1.8.98.6]	K14127	Pathway modules; Energy metabolism; Methane metabolism!!!Pathway modules; Energy metabolism; Methane metabolism!!!Pathway modules; Energy metabolism; Methane metabolism!!!Pathway modules; Energy metabolism; Methane metabolism	M00567!!!M00357!!!M00356!!!M00563	Methanogenesis, CO2 => methane!!!Methanogenesis, acetate => methane!!!Methanogenesis, methanol => methane!!!Methanogenesis, methylamine/dimethylamine/trimethylamine => methane	M00567!!!M00357!!!M00356!!!M00563
MW690_000451	2895	c_000000000043	53448	54008	-	561	80	113	79	90.6667	0.300313	0.136133	-0.21399	0.0741518			Transcription	K	TATA-box binding protein (TBP), component of TFIID and TFIIIB (SPT15) (PDB:1NGM)	COG2101	Transcription factor TFIID (or TATA-binding protein, TBP)	PF00352.22	transcription initiation factor TFIID TATA-box-binding protein	K03120
MW690_000452	2896	c_000000000043	54077	54562	+	486	24	47	59	43.3333	-1.20885	-0.913515	-0.425011	-0.849125			Translation, ribosomal structure and biogenesis	J	tRNA-guanine transglycosylase, archaeosine-15-forming, contains TGT and PUA domains (ArcTGT) (PDB:1IQ8) (PUBMED:22032275)	COG1370	Patch-forming domain C2 of tRNA-guanine transglycosylase	PF14810.7	conserved protein with predicted RNA binding PUA domain	K07398
MW690_000453	2897	c_000000000043	54842	55045	+	204	37	63	66	55.3333	0.657646	0.757701	0.987841	0.801063	RNA polymerase	COG2012	Transcription	K	DNA-directed RNA polymerase, subunit H, RpoH/RPB5 (RPB5) (PDB:1DZF)	COG2012	RNA polymerase Rpb5, C-terminal domain	PF01191.20	DNA-directed RNA polymerase subunit H [EC:2.7.7.6]	K03053
MW690_000454	2898	c_000000000043	55092	58508	+	3417	690	889	809	796	0.794236	0.499778	0.527357	0.607123	RNA polymerase	COG0085	Transcription	K	DNA-directed RNA polymerase, beta subunit/140 kD subunit (RpoB) (PDB:5UAJ)	COG0085	RNA polymerase Rpb2, domain 6	PF00562.29	DNA-directed RNA polymerase subunit B [EC:2.7.7.6]	K13798
MW690_000455	2899	c_000000000043	58629	61340	+	2712	828	1008	896	910.667	1.39047	1.0143	1.008	1.13759	RNA polymerase	COG0086	Transcription	K	DNA-directed RNA polymerase, beta' subunit/160 kD subunit (RpoC) (PDB:1NT9)	COG0086	RNA polymerase Rpb1, domain 1	PF04997.13	DNA-directed RNA polymerase subunit A' [EC:2.7.7.6]	K03041
MW690_000456	2900	c_000000000043	61334	61945	+	612	150	209	175	178	1.07748	0.89486	0.802923	0.925089			Replication, recombination and repair!!!Mobilome: prophages, transposons	L!!!X	Intein/homing endonuclease (Hop) (PDB:1EF0)	COG1372	RNA polymerase Rpb1, domain 5	PF04998.18
MW690_000457	2901	c_000000000043	61920	62447	+	528	74	86	104	88	0.276027	-0.168324	0.267949	0.125217	RNA polymerase	COG0086!!!COG1372	Transcription!!!Replication, recombination and repair!!!Mobilome: prophages, transposons	K!!!L!!!X	DNA-directed RNA polymerase, beta' subunit/160 kD subunit (RpoC) (PDB:1NT9)!!!Intein/homing endonuclease (Hop) (PDB:1EF0)	COG0086!!!COG1372	Intein splicing domain	PF14890.7
MW690_000458	2902	c_000000000043	62468	63886	+	1419	541	664	756	653.667	1.71141	1.34691	1.69752	1.58528	RNA polymerase	COG0086!!!COG1372	Transcription!!!Replication, recombination and repair!!!Mobilome: prophages, transposons	K!!!L!!!X	DNA-directed RNA polymerase, beta' subunit/160 kD subunit (RpoC) (PDB:1NT9)!!!Intein/homing endonuclease (Hop) (PDB:1EF0)	COG0086!!!COG1372	RNA polymerase Rpb1, domain 5	PF04998.18	DNA-directed RNA polymerase subunit A" [EC:2.7.7.6]	K03042
MW690_000459	2903	c_000000000043	63960	64307	+	348	81	81	110	90.6667	1.00704	0.347226	0.949943	0.768069	Archaeal ribosomal proteins	COG1911	Translation, ribosomal structure and biogenesis	J	Ribosomal protein L30E (RPL30E) (PDB:1CK2)	COG1911	Ribosomal protein L7Ae/L30e/S12e/Gadd45 family	PF01248.27	large subunit ribosomal protein L30e	K02908
MW690_000460	2904	c_000000000043	64304	64432	+	129	0	4	15	6.33333	-4.90997	-2.39986	-0.452047	-2.58729
MW690_000461	2905	c_000000000043	64456	64878	+	423	71	127	98	98.6667	0.53661	0.711281	0.502522	0.583471			Transcription	K	Transcription antitermination factor NusA, contains S1 and KH domains (NusA) (PDB:1HH2)	COG0195	KH domain	PF07650.18	transcription termination/antitermination protein NusA	K02600
MW690_000462	2906	c_000000000043	64942	65373	+	432	108	204	168	160	1.10792	1.36251	1.2467	1.23904	Ribosome 30S subunit	COG0048	Translation, ribosomal structure and biogenesis	J	Ribosomal protein S12 (RpsL) (PDB:4V4H)	COG0048	Ribosomal protein S12/S23	PF00164.26	small subunit ribosomal protein S12	K02950
MW690_000463	2907	c_000000000043	65370	66116	+	747	121	233	185	179.667	0.481101	0.763756	0.595295	0.613384	Ribosome 30S subunit	COG0049	Translation, ribosomal structure and biogenesis	J	Ribosomal protein S7 (RpsG) (PDB:4V4H)	COG0049	Ribosomal protein S7p/S5e	PF00177.22	small subunit ribosomal protein S7	K02992
MW690_000464	2908	c_000000000043	66034	66516	-	483	3005	2241	1688	2311.33	5.73876	4.65581	4.41063	4.93507
MW690_000465	2909	c_000000000043	66556	68280	-	1725	157	278	239	224.667	-0.35192	-0.189406	-0.243515	-0.261613			Carbohydrate transport and metabolism	G	Phosphomannomutase (ManB) (PDB:6MNV)	COG1109	Phosphoglucomutase/phosphomannomutase, alpha/beta/alpha domain I	PF02878.17	phosphomannomutase / phosphoglucomutase [EC:5.4.2.8 5.4.2.2]	K15778	Pathway modules; Carbohydrate metabolism; Other carbohydrate metabolism!!!Pathway modules; Carbohydrate metabolism; Other carbohydrate metabolism	M00855!!!M00549	Glycogen degradation, glycogen => glucose-6P!!!Nucleotide sugar biosynthesis, glucose => UDP-glucose	M00855!!!M00549
MW690_000466	2910	c_000000000043	68371	68568	+	198	31	72	50	51	0.449176	0.991994	0.633839	0.69167			Replication, recombination and repair	L	DNA modification methylase (YhdJ) (PDB:1BOO)	COG0863	DNA methylase	PF01555.19
MW690_000467	2911	c_000000000053	3	563	+	561	175	200	148	174.333	1.42472	0.957043	0.687446	1.02307			Posttranslational modification, protein turnover, chaperones	O	Prefoldin subunit 5 (GIM5) (PDB:6NR8)	COG1730	Prefoldin subunit	PF02996.18	prefoldin alpha subunit	K04797
MW690_000468	2912	c_000000000053	608	1798	+	1191	290	396	439	375	1.06569	0.854661	1.16675	1.02903			Intracellular trafficking, secretion, and vesicular transport	U	Signal recognition particle GTPase FtsY (FtsY) (PDB:4AK9)	COG0552	SRP54-type protein, GTPase domain	PF00448.23	fused signal recognition particle receptor	K03110
MW690_000469	2913	c_000000000053	1854	2444	+	591	91	193	175	153	0.409938	0.830617	0.853297	0.697951			Function unknown	S	Uncharacterized conserved protein, DUF447 domain (PDB:2IML)	COG2457	Protein of unknown function (DUF447)	PF04289.13	uncharacterized protein	K09154
MW690_000470	2914	c_000000000053	2485	2904	-	420	33	56	40	43	-0.546904	-0.452625	-0.769412	-0.589647			Translation, ribosomal structure and biogenesis	J	NMD protein affecting ribosome stability and mRNA decay (NMD3)	COG1499	NMD3 family	PF04981.14	nonsense-mediated mRNA decay protein 3	K07562
MW690_000471	2915	c_000000000053	2846	3238	-	393	48	89	70	69	0.08278	0.306872	0.12615	0.171934							NMD3 family	PF04981.14
MW690_000472	2916	c_000000000053	3260	3496	-	237	45	87	106	79.3333	0.720304	1.00391	1.45095	1.05839
MW690_000473	2917	c_000000000053	3493	5154	-	1662	233	305	345	294.333	0.269827	-0.00223461	0.338821	0.202138			General function prediction only	R	Predicted molibdopterin-dependent oxidoreductase YjgC (YjgC) (PDB:1AA6)	COG3383	Molybdopterin oxidoreductase Fe4S4 domain	PF04879.17
MW690_000474	2918	c_000000000053	5266	5946	-	681	79	112	111	100.667	0.00262466	-0.156288	-0.00562719	-0.0530969			Energy production and conversion!!!Energy production and conversion	C!!!C	Coenzyme F420-reducing hydrogenase, beta subunit (FrhB) (PDB:3ZFS)!!!L-lactate utilization protein LutB, contains a ferredoxin-type domain (LutB)	COG1035!!!COG1139	Coenzyme F420 hydrogenase/dehydrogenase, beta subunit C terminus	PF04432.14	formate dehydrogenase (coenzyme F420) beta subunit [EC:1.17.98.3 1.8.98.6]	K00125	Pathway modules; Energy metabolism; Methane metabolism!!!Pathway modules; Energy metabolism; Methane metabolism!!!Pathway modules; Energy metabolism; Methane metabolism!!!Pathway modules; Energy metabolism; Methane metabolism	M00567!!!M00357!!!M00356!!!M00563	Methanogenesis, CO2 => methane!!!Methanogenesis, acetate => methane!!!Methanogenesis, methanol => methane!!!Methanogenesis, methylamine/dimethylamine/trimethylamine => methane	M00567!!!M00357!!!M00356!!!M00563
MW690_000475	2919	c_000000000053	5957	6472	-	516	116	156	135	135.667	0.954212	0.720233	0.675906	0.78345	Na+-translocating Fd:NADH oxidoreductase	COG1035!!!COG4656	Energy production and conversion!!!Energy production and conversion	C!!!C	Coenzyme F420-reducing hydrogenase, beta subunit (FrhB) (PDB:3ZFS)!!!Na+-translocating ferredoxin:NAD+ oxidoreductase RNF, RnfC subunit (RnfC)	COG1035!!!COG4656	Coenzyme F420 hydrogenase/dehydrogenase, beta subunit N-term	PF04422.14
MW690_000476	2920	c_000000000053	6545	6889	-	345	188	404	320	304	2.22922	2.67098	2.49871	2.46631			Function unknown	S	Uncharacterized conserved protein, DUF498 domain (PDB:1IHN)	COG1504	Protein of unknown function (DUF498/DUF598)	PF04430.15	NADH dehydrogenase [ubiquinone] 1 alpha subcomplex assembly factor 3	K09008
MW690_000477	2921	c_000000000053	6994	8346	+	1353	79	115	115	103	-0.98781	-1.10876	-0.945213	-1.01393			Translation, ribosomal structure and biogenesis	J	Archaeal Cys-tRNA synthase (O-phospho-L-seryl-tRNA:Cys-tRNA synthase) (PDB:2E7I)	COG1103	O-phosphoseryl-tRNA(Sec) selenium transferase, SepSecS	PF05889.14	Sep-tRNA:Cys-tRNA synthetase [EC:2.5.1.73]	K06868
MW690_000478	2922	c_000000000053	8361	9506	+	1146	111	219	219	183	-0.260239	0.0571273	0.22067	0.00585275
MW690_000479	2923	c_000000000053	9503	10447	+	945	86	87	123	98.6667	-0.34829	-0.991518	-0.330819	-0.556876			Energy production and conversion	C	Formylmethanofuran dehydrogenase subunit C (FwdC) (PDB:5T5I)	COG2218	GXGXG motif	PF01493.20	formylmethanofuran dehydrogenase subunit C [EC:1.2.7.12]	K00202	Pathway modules; Energy metabolism; Methane metabolism!!!Signature modules; Module set; Metabolic capacity	M00567!!!M00617	Methanogenesis, CO2 => methane!!!Methanogen	M00567!!!M00617
MW690_000480	2924	c_000000000053	10457	11752	-	1296	216	374	588	392.667	0.519626	0.650413	1.46603	0.878691			Replication, recombination and repair	L	Endonuclease YncB, thermonuclease family (YncB)	COG1525	Lamin Tail Domain	PF00932.20	micrococcal nuclease [EC:3.1.31.1]	K01174
MW690_000481	2925	c_000000000053	11972	12553	+	582	36	53	64	51	-0.893798	-1.00197	-0.568664	-0.821476			Function unknown	S	Uncharacterized conserved protein MJ0501	COG4073	Uncharacterized protein conserved in archaea (DUF2119)	PF09892.10
MW690_000482	2926	c_000000000053	12529	13605	-	1077	94	147	137	126	-0.409307	-0.42679	-0.364531	-0.400209			Amino acid transport and metabolism	E	5-methylthioribose/5-deoxyribulose 1-phosphate isomerase (methionine salvage pathway), a paralog of eIF-2B alpha subunit (MtnA) (PDB:1T5O) (PUBMED:31950558)	COG0182	Initiation factor 2 subunit family	PF01008.18	methylthioribose-1-phosphate isomerase [EC:5.3.1.23]	K08963	Pathway modules; Amino acid metabolism; Cysteine and methionine metabolism	M00034	Methionine salvage pathway	M00034
MW690_000483	2927	c_000000000053	13744	15159	+	1416	98	169	104	123.667	-0.744301	-0.621023	-1.15526	-0.840195			Defense mechanisms	V	Type I restriction-modification system, DNA methylase subunit (HsdM) (PDB:2AR0) (PUBMED:26872910)	COG0286	N-6 DNA Methylase	PF02384.17
MW690_000484	2928	c_000000000053	15134	17020	+	1887	110	211	191	170.667	-0.992723	-0.715923	-0.695694	-0.801447			Defense mechanisms	V	Type I restriction-modification system, DNA methylase subunit (HsdM) (PDB:2AR0) (PUBMED:26872910)	COG0286			adenine-specific DNA-methyltransferase [EC:2.1.1.72]	K07317
MW690_000485	2929	c_000000000053	16981	17112	+	132	2	6	5	4.33333	-2.62121	-1.90251	-1.97998	-2.1679
MW690_000486	2930	c_000000000053	17152	17430	+	279	15	11	7	11	-1.06867	-2.15912	-2.61225	-1.94668							Domain of unknown function (DUF4276)	PF14103.7
MW690_000487	2931	c_000000000053	17402	17872	+	471	24	28	20	24	-1.16362	-1.60525	-1.91705	-1.56197			General function prediction only	R	Predicted CoA-binding protein (YccU) (PDB:1IUK)	COG1832	CoA binding domain	PF13380.7	uncharacterized protein	K06929
MW690_000488	2932	c_000000000053	17897	18169	+	273	8	6	7	7	-1.90404	-2.95088	-2.58088	-2.4786			Function unknown	S	Uncharacterized conserved protein	COG1849	Protein of unknown function (DUF357)	PF04010.14	uncharacterized protein	K09728
MW690_000489	2933	c_000000000053	18116	19138	-	1023	49	63	44	52	-1.26798	-1.56846	-1.91787	-1.58477			Posttranslational modification, protein turnover, chaperones	O	Presenilin-like membrane protease, A22 family (PDB:4HYC) (PUBMED:14702396)	COG3389	Signal-peptide peptidase, presenilin aspartyl protease	PF06550.12
MW690_000490	2934	c_000000000053	19244	20158	-	915	34	48	36	39.3333	-1.62785	-1.79627	-2.04282	-1.82231			Carbohydrate transport and metabolism!!!Coenzyme transport and metabolism	G!!!H	Archaeal 2-phospho-L-lactate transferase/Bacterial gluconeogenesis factor, CofD/UPF0052 family (CofD) (PDB:1ZX8) (PUBMED:11888293;18252724)	COG0391	Uncharacterised protein family UPF0052	PF01933.19	LPPG:FO 2-phospho-L-lactate transferase [EC:2.7.8.28]	K11212	Pathway modules; Energy metabolism; Methane metabolism	M00378	F420 biosynthesis	M00378
MW690_000491	2935	c_000000000053	20155	21228	-	1074	33	66	48	49	-1.90144	-1.57205	-1.86388	-1.77912			Cell wall/membrane/envelope biogenesis	M	Glycosyltransferase involved in cell wall bisynthesis (RfaB) (PDB:2IV7)	COG0438	Glycosyl transferases group 1	PF13692.7
MW690_000492	2936	c_000000000053	21348	21593	+	246	5	9	15	9.66667	-2.38183	-2.25315	-1.38333	-2.0061
MW690_000493	2937	c_000000000053	21613	23226	+	1614	34	54	51	46.3333	-2.44665	-2.4468	-2.36494	-2.41946			Posttranslational modification, protein turnover, chaperones!!!Carbohydrate transport and metabolism	O!!!G	Dolichyl-phosphate-mannose--protein O-mannosyl transferase (PMT1) (PDB:1N4K)!!!Mannosyltransferase related to Gpi18	COG1928!!!COG5542	C-terminal four TMM region of protein-O-mannosyltransferase	PF16192.6	dolichyl-phosphate-mannose-protein mannosyltransferase [EC:2.4.1.109]	K00728	Pathway modules; Glycan metabolism; Glycan biosynthesis	M00872	O-glycan biosynthesis, mannose type (core M3)	M00872
MW690_000494	2938	c_000000000053	23377	23661	+	285	61	88	47	65.3333	0.888949	0.754229	0.0200214	0.5544
MW690_000495	2939	c_000000000053	23773	24348	+	576	163	207	177	182.333	1.28447	0.968484	0.906734	1.05323
MW690_000496	2940	c_000000000053	24497	25876	-	1380	107	106	108	107	-0.581007	-1.2543	-1.06392	-0.966409			General function prediction only	R	Zn-dependent protease PmbA/TldA or its inactivated homolog (TldD) (PDB:3TV9) (PUBMED:12029038)	COG0312	Putative modulator of DNA gyrase	PF01523.17	PmbA protein	K03592
MW690_000497	2941	c_000000000053	25958	27619	-	1662	401	461	269	377	1.0518	0.592924	-0.0195793	0.541716			Posttranslational modification, protein turnover, chaperones	O	Chaperonin GroEL (HSP60 family) (GroEL) (PDB:1AON)	COG0459	TCP-1/cpn60 chaperonin family	PF00118.25	archaeal chaperonin	K22447
MW690_000498	2942	c_000000000053	27758	28798	+	1041	144	350	232	242	0.252424	0.870958	0.442316	0.521899			General function prediction only	R	Predicted ATPase	COG4637	AAA domain, putative AbiEii toxin, Type IV TA system	PF13304.7	uncharacterized protein	K06926
MW690_000499	2943	c_000000000053	28795	29349	+	555	64	171	110	115	-0.00386401	0.747162	0.276542	0.339947							Domain of unknown function (DUF4276)	PF14103.7
MW690_000500	2944	c_000000000053	29321	29791	+	471	24	42	39	35	-1.16362	-1.02875	-0.970819	-1.0544			General function prediction only	R	Predicted CoA-binding protein (YccU) (PDB:1IUK)	COG1832	CoA binding domain	PF13380.7	uncharacterized protein	K06929
MW690_000501	2945	c_000000000053	29816	30115	+	300	5	27	27	19.6667	-2.66813	-1.00602	-0.842475	-1.50554			Function unknown	S	Uncharacterized conserved protein	COG1849	Protein of unknown function (DUF357)	PF04010.14	uncharacterized protein	K09728
MW690_000502	2946	c_000000000053	30035	31132	-	1098	59	89	68	72	-1.10459	-1.17541	-1.39765	-1.22588			Posttranslational modification, protein turnover, chaperones	O	Presenilin-like membrane protease, A22 family (PDB:4HYC) (PUBMED:14702396)	COG3389	Signal-peptide peptidase, presenilin aspartyl protease	PF06550.12
MW690_000503	2947	c_000000000053	31176	32090	-	915	19	47	44	36.6667	-2.45097	-1.82633	-1.75691	-2.0114			Carbohydrate transport and metabolism!!!Coenzyme transport and metabolism	G!!!H	Archaeal 2-phospho-L-lactate transferase/Bacterial gluconeogenesis factor, CofD/UPF0052 family (CofD) (PDB:1ZX8) (PUBMED:11888293;18252724)	COG0391	Uncharacterised protein family UPF0052	PF01933.19	LPPG:FO 2-phospho-L-lactate transferase [EC:2.7.8.28]	K11212	Pathway modules; Energy metabolism; Methane metabolism	M00378	F420 biosynthesis	M00378
MW690_000504	2948	c_000000000053	32087	33160	-	1074	75	92	141	102.667	-0.729121	-1.09596	-0.319136	-0.714737			Cell wall/membrane/envelope biogenesis	M	Glycosyltransferase involved in cell wall bisynthesis (RfaB) (PDB:2IV7)	COG0438	Glycosyl transferases group 1	PF13692.7
MW690_000505	2949	c_000000000053	33280	35157	+	1878	73	139	112	108	-1.57406	-1.30942	-1.45622	-1.44656			Posttranslational modification, protein turnover, chaperones	O	Dolichyl-phosphate-mannose--protein O-mannosyl transferase (PMT1) (PDB:1N4K)	COG1928	C-terminal four TMM region of protein-O-mannosyltransferase	PF16192.6	dolichyl-phosphate-mannose-protein mannosyltransferase [EC:2.4.1.109]	K00728	Pathway modules; Glycan metabolism; Glycan biosynthesis	M00872	O-glycan biosynthesis, mannose type (core M3)	M00872
MW690_000506	2950	c_000000000053	35308	35592	+	285	151	210	127	162.667	2.18961	2.0043	1.44452	1.87948
MW690_000507	2951	c_000000000053	35704	36060	+	357	206	244	192	214	2.31147	1.89535	1.71392	1.97358
MW690_000508	2952	c_000000000053	36041	36268	+	228	68	82	68	72.6667	1.36639	0.974874	0.870126	1.07046
MW690_000509	2953	c_000000000053	36411	37790	-	1380	296	338	317	317	0.882688	0.414001	0.485144	0.593945			General function prediction only	R	Zn-dependent protease PmbA/TldA or its inactivated homolog (TldD) (PDB:3TV9) (PUBMED:12029038)	COG0312	Putative modulator of DNA gyrase	PF01523.17	PmbA protein	K03592
MW690_000510	2954	c_000000000053	37860	39521	-	1662	495	598	355	482.667	1.35529	0.967944	0.379985	0.901073			Posttranslational modification, protein turnover, chaperones	O	Chaperonin GroEL (HSP60 family) (GroEL) (PDB:1AON)	COG0459	TCP-1/cpn60 chaperonin family	PF00118.25	archaeal chaperonin	K22447
MW690_000511	2955	c_000000000053	39606	39860	-	255	36	69	87	64	0.296724	0.566029	1.06184	0.641532
MW690_000512	2956	c_000000000053	39857	40297	-	441	77	114	131	107.333	0.592742	0.49601	0.859268	0.64934			Inorganic ion transport and metabolism	P	Multisubunit Na+/H+ antiporter, MnhC subunit (MnhC) (PDB:6CFW)	COG1006	NADH-ubiquinone/plastoquinone oxidoreductase chain 4L	PF00420.25	multicomponent Na+:H+ antiporter subunit C	K05567
MW690_000513	2957	c_000000000053	40384	40980	-	597	81	138	76	98.3333	0.228394	0.333597	-0.359215	0.0675916			Inorganic ion transport and metabolism	P	Multisubunit Na+/H+ antiporter, MnhB subunit (MnhB)	COG2111	Domain related to MnhB subunit of Na+/H+ antiporter	PF04039.14	multicomponent Na+:H+ antiporter subunit B	K05566
MW690_000514	2958	c_000000000053	40977	41447	-	471	29	69	51	49.6667	-0.895688	-0.319201	-0.588099	-0.600996			Inorganic ion transport and metabolism	P	Multisubunit Na+/H+ antiporter, MnhB subunit (MnhB)	COG2111
MW690_000515	2959	c_000000000053	41507	41755	-	249	28	51	23	34	-0.0258592	0.16794	-0.800429	-0.219449			General function prediction only	R	Uncharacterized MnhB-related membrane protein (PDB:6CFW)	COG1563	Domain of unknown function (DUF4040)	PF13244.7	energy-converting hydrogenase B subunit D	K14113
MW690_000516	2960	c_000000000053	41845	42315	-	471	76	92	123	97	0.479057	0.0932397	0.673768	0.415355			Inorganic ion transport and metabolism	P	Multisubunit Na+/H+ antiporter, MnhE subunit (MnhE) (PDB:6CFW)	COG1863	Na+/H+ ion antiporter subunit	PF01899.17	multicomponent Na+:H+ antiporter subunit E	K05569
MW690_000517	2961	c_000000000053	42451	42789	-	339	49	51	50	50	0.325468	-0.277199	-0.141946	-0.0312259			Inorganic ion transport and metabolism	P	Multisubunit Na+/H+ antiporter, MnhG subunit (MnhG) (PDB:6CFW)	COG1320	Na+/H+ antiporter subunit	PF03334.15	multicomponent Na+:H+ antiporter subunit G	K05571
MW690_000518	2962	c_000000000053	42777	43055	-	279	16	16	20	17.3333	-0.978474	-1.63829	-1.16159	-1.25945			Inorganic ion transport and metabolism	P	Multisubunit Na+/H+ antiporter, MnhF subunit (MnhF) (PDB:6CFW)	COG2212	Multiple resistance and pH regulation protein F (MrpF / PhaF)	PF04066.14	multicomponent Na+:H+ antiporter subunit F	K05570
MW690_000519	2963	c_000000000053	43224	43817	+	594	53	142	110	101.667	-0.371599	0.38194	0.178567	0.0629695	tRNA modification	COG1590	Translation, ribosomal structure and biogenesis	J	tRNA(Phe) wybutosine-synthesizing methylase Tyw3 (Tyw3) (PDB:1TLJ)	COG1590	Methyltransferase TYW3	PF02676.15	tRNA wybutosine-synthesizing protein 3 [EC:2.1.1.282]	K15450
MW690_000520	2964	c_000000000053	43843	46539	-	2697	310	708	535	517.667	-0.0174377	0.512926	0.272587	0.256025			Replication, recombination and repair	L	DNA repair exonuclease SbcCD ATPase subunit (SbcC) (PDB:3QKR)	COG0419	AAA domain	PF13476.7	DNA repair protein SbcC/Rad50	K03546
MW690_000521	2965	c_000000000053	46514	46657	-	144	2	3	0	1.66667	-2.74674	-2.92113	-5.56494	-3.74427
MW690_000522	2966	c_000000000053	46633	47868	-	1236	134	219	216	189.667	-0.098748	-0.0519444	0.0917441	-0.0196494			Replication, recombination and repair	L	DNA repair exonuclease SbcCD nuclease subunit (SbcD) (PDB:6S85)	COG0420	Calcineurin-like phosphoesterase superfamily domain	PF12850.8	DNA repair protein SbcD/Mre11	K03547
MW690_000523	2967	c_000000000053	47884	47988	-	105	0	0	2	0.666667	-4.61299	-5.2728	-2.78733	-4.22438
MW690_000524	2968	c_000000000053	47989	49683	-	1695	127	187	199	171	-0.631463	-0.734881	-0.481841	-0.616062			Replication, recombination and repair	L	Archaeal DNA helicase HerA or a related bacterial ATPase, contains HAS-barrel and ATPase domains (HerA) (PDB:4D2I)	COG0433	Helicase HerA, central domain	PF01935.18	uncharacterized protein	K06915
MW690_000525	2969	c_000000000053	49690	50049	-	360	14	21	30	21.6667	-1.53262	-1.62415	-0.956132	-1.37097			Replication, recombination and repair	L	ssDNA and dsDNA 5'-3' nuclease NurA, repair of double-stranded DNA breaks (NurA) (PDB:2YGK) (PUBMED:29149348)	COG1630
MW690_000526	2970	c_000000000053	50036	50977	-	942	39	72	70	60.3333	-1.47455	-1.25823	-1.13505	-1.28928			Replication, recombination and repair	L	ssDNA and dsDNA 5'-3' nuclease NurA, repair of double-stranded DNA breaks (NurA) (PDB:2YGK) (PUBMED:29149348)	COG1630	NurA domain	PF09376.11
MW690_000527	2971	c_000000000053	51023	52039	+	1017	81	88	91	86.6667	-0.540123	-1.08106	-0.86942	-0.8302			Function unknown	S	Uncharacterized Fe-S cluster protein	COG2768	Domain of unknown function (DUF362)	PF04015.13	uncharacterized protein	K07138
MW690_000528	2972	c_000000000053	52041	54680	-	2640	218	410	312	313.333	-0.49358	-0.243642	-0.473626	-0.403616			Defense mechanisms	V	Type I restriction-modification system, DNA methylase subunit (HsdM) (PDB:2AR0) (PUBMED:26872910)	COG0286	N-6 DNA Methylase	PF02384.17	adenine-specific DNA-methyltransferase [EC:2.1.1.72]	K07317
MW690_000529	2973	c_000000000053	54716	56146	-	1431	169	190	167	175.333	0.0235862	-0.467719	-0.489807	-0.311313
MW690_000530	2974	c_000000000053	56306	56593	+	288	4	14	19	12.3333	-2.89875	-1.8705	-1.27954	-2.01626	Pantothenate/CoA biosynthesis	COG1829	Coenzyme transport and metabolism	H	Archaeal pantoate kinase (PDB:6JBC) (PUBMED:22865846)	COG1829
MW690_000531	2975	c_000000000053	56595	57203	+	609	28	31	72	43.6667	-1.31616	-1.83158	-0.465405	-1.20438	Pantothenate/CoA biosynthesis	COG1829	Coenzyme transport and metabolism	H	Archaeal pantoate kinase (PDB:6JBC) (PUBMED:22865846)	COG1829	GHMP kinases N terminal domain	PF00288.27	pantoate kinase [EC:2.7.1.169]	K06982	Pathway modules; Metabolism of cofactors and vitamins; Cofactor and vitamin metabolism	M00914	Coenzyme A biosynthesis, archaea, 2-oxoisovalerate => 4-phosphopantoate => CoA	M00914
MW690_000532	2976	c_000000000053	57273	57509	-	237	69	94	80	81	1.33145	1.11494	1.04716	1.16452
MW690_000533	2977	c_000000000053	57735	58403	-	669	46	107	123	92	-0.745451	-0.196228	0.167489	-0.258063	Isoleucine, leucine, valine biosynthesis	COG0115	Amino acid transport and metabolism!!!Coenzyme transport and metabolism	E!!!H	Branched-chain amino acid aminotransferase/4-amino-4-deoxychorismate lyase (IlvE) (PDB:1A3G)	COG0115	Amino-transferase class IV	PF01063.20	branched-chain amino acid aminotransferase [EC:2.6.1.42]	K00826	Pathway modules; Amino acid metabolism; Branched-chain amino acid metabolism!!!Pathway modules; Amino acid metabolism; Branched-chain amino acid metabolism!!!Pathway modules; Amino acid metabolism; Branched-chain amino acid metabolism!!!Pathway modules; Metabolism of cofactors and vitamins; Cofactor and vitamin metabolism	M00019!!!M00570!!!M00036!!!M00119	Valine/isoleucine biosynthesis, pyruvate => valine / 2-oxobutanoate => isoleucine!!!Isoleucine biosynthesis, threonine => 2-oxobutanoate => isoleucine!!!Leucine degradation, leucine => acetoacetate + acetyl-CoA!!!Pantothenate biosynthesis, valine/L-aspartate => pantothenate	M00019!!!M00570!!!M00036!!!M00119
MW690_000534	2978	c_000000000053	58349	58489	-	141	10	18	17	15	-0.645981	-0.488657	-0.405284	-0.513307
MW690_000535	2979	c_000000000053	58668	59885	+	1218	307	376	192	291.667	1.1154	0.747649	-0.0565999	0.602149
MW690_000536	2980	c_000000000053	60160	61173	+	1014	33	87	65	61.6667	-1.8185	-1.09319	-1.34744	-1.41971	Purine biosynthesis	COG0047	Nucleotide transport and metabolism	F	Phosphoribosylformylglycinamidine (FGAM) synthase, glutamine amidotransferase domain (PurL2) (PDB:1T3T)	COG0047	CobB/CobQ-like glutamine amidotransferase domain	PF13507.7	phosphoribosylformylglycinamidine synthase subunit PurQ / glutaminase [EC:6.3.5.3 3.5.1.2]	K23265	Pathway modules; Nucleotide metabolism; Purine metabolism	M00048	Inosine monophosphate biosynthesis, PRPP + glutamine => IMP	M00048
MW690_000537	2981	c_000000000053	61163	62692	-	1530	164	305	291	253.333	-0.116119	0.117154	0.21302	0.0713516			Energy production and conversion	C	Formylmethanofuran dehydrogenase subunit A (FwdA) (PDB:5T5I)	COG1229	Amidohydrolase family	PF07969.12	formylmethanofuran dehydrogenase subunit A [EC:1.2.7.12]	K00200	Pathway modules; Energy metabolism; Methane metabolism!!!Signature modules; Module set; Metabolic capacity	M00567!!!M00617	Methanogenesis, CO2 => methane!!!Methanogen	M00567!!!M00617
MW690_000538	2982	c_000000000053	62754	64931	+	2178	245	447	380	357.333	-0.0479563	0.158397	0.0879483	0.0661297	Asparagine biosynthesis	COG0367!!!COG2102	Amino acid transport and metabolism!!!Translation, ribosomal structure and biogenesis	E!!!J	Asparagine synthetase B (glutamine-hydrolyzing) (AsnB) (PDB:2ETD) (PUBMED:25951518)!!!Diphthamide synthase (EF-2-diphthine--ammonia ligase) (Dph6) (PDB:2D13)	COG0367!!!COG2102	Diphthamide synthase	PF01902.18	diphthine-ammonia ligase [EC:6.3.1.14]	K06927
MW690_000539	2983	c_000000000053	64969	65772	+	804	64	100	81	81.6667	-0.538572	-0.558559	-0.69734	-0.598157	tRNA modification	COG0101	Translation, ribosomal structure and biogenesis	J	tRNA U38,U39,U40 pseudouridine synthase TruA (TruA) (PDB:1DJ0)	COG0101	tRNA pseudouridine synthase	PF01416.21	tRNA pseudouridine38-40 synthase [EC:5.4.99.12]	K06173
MW690_000540	2984	c_000000000053	65785	66162	-	378	63	99	68	76.6667	0.527695	0.515824	0.140774	0.394764			Nucleotide transport and metabolism	F	Predicted secreted endonuclease distantly related to archaeal Holliday junction resolvase	COG4741	Endonuclease related to archaeal Holliday junction resolvase	PF10107.10
MW690_000541	2985	c_000000000053	66309	67211	-	903	224	282	363	289.667	1.09324	0.764966	1.29221	1.05014	Lysine biosynthesis	COG0329	Amino acid transport and metabolism!!!Cell wall/membrane/envelope biogenesis	E!!!M	4-hydroxy-tetrahydrodipicolinate synthase/N-acetylneuraminate lyase (DapA) (PDB:2R91) (PUBMED:27574185)	COG0329	Dihydrodipicolinate synthetase family	PF00701.23	4-hydroxy-tetrahydrodipicolinate synthase [EC:4.3.3.7]	K01714	Pathway modules; Amino acid metabolism; Lysine metabolism!!!Pathway modules; Amino acid metabolism; Lysine metabolism!!!Pathway modules; Amino acid metabolism; Lysine metabolism!!!Pathway modules; Amino acid metabolism; Lysine metabolism	M00016!!!M00525!!!M00526!!!M00527	Lysine biosynthesis, succinyl-DAP pathway, aspartate => lysine!!!Lysine biosynthesis, acetyl-DAP pathway, aspartate => lysine!!!Lysine biosynthesis, DAP dehydrogenase pathway, aspartate => lysine!!!Lysine biosynthesis, DAP aminotransferase pathway, aspartate => lysine	M00016!!!M00525!!!M00526!!!M00527
MW690_000542	2986	c_000000000053	67303	67527	-	225	107	160	154	140.333	2.03566	1.95409	2.06267	2.01747	Archaeal ribosomal proteins	COG1383	Translation, ribosomal structure and biogenesis	J	Ribosomal protein S17E (RPS17A) (PDB:1RQ6)	COG1383	Ribosomal S17	PF00833.19	small subunit ribosomal protein S17e	K02962
MW690_000543	2987	c_000000000053	67566	67796	-	231	73	170	142	128.333	1.44918	2.00332	1.90805	1.78685
MW690_000544	2988	c_000000000053	67913	68371	-	459	215	281	198	231.333	2.01045	1.73608	1.39563	1.71405	Ribosome 30S subunit	COG0184	Translation, ribosomal structure and biogenesis	J	Ribosomal protein S15P/S13E (RpsO) (PDB:4V4H)	COG0184	Ribosomal S13/S15 N-terminal domain	PF08069.13	small subunit ribosomal protein S15	K02956
MW690_000545	2989	c_000000000053	68423	68578	-	156	22	51	51	41.3333	0.307704	0.84254	1.00608	0.718775
MW690_000546	2990	c_000000000053	68759	69280	-	522	115	212	190	172.333	0.925096	1.14485	1.15073	1.07356			Transcription	K	Metal-binding trascriptional regulator, contains Fe-S cluster and ArsR family DNA binding domain	COG4871	Putative Fe-S cluster	PF04060.14
MW690_000547	2991	c_000000000053	69504	70013	-	510	32	40	62	44.6667	-0.870733	-1.21306	-0.423585	-0.835793			Energy production and conversion	C	Dehydrogenase (flavoprotein) (FixC) (PDB:4OPU)	COG0644
MW690_000548	2992	c_000000000053	70030	70818	-	789	43	39	49	43.6667	-1.07969	-1.87866	-1.38954	-1.4493			Energy production and conversion	C	Dehydrogenase (flavoprotein) (FixC) (PDB:4OPU)	COG0644	FAD binding domain	PF01494.20	digeranylgeranylglycerophospholipid reductase [EC:1.3.1.101 1.3.7.11]	K17830
MW690_000549	2993	c_000000000053	70974	71339	+	366	83	61	83	75.6667	0.969257	-0.131744	0.472988	0.436834	Ribosome 50S subunit	COG0198	Translation, ribosomal structure and biogenesis	J	Ribosomal protein L24 (RplX) (PDB:1VS6)	COG0198	Ribosomal proteins L26 eukaryotic, L24P archaeal	PF16906.6	large subunit ribosomal protein L24	K02895
MW690_000550	2994	c_000000000053	71355	71744	-	390	69	110	157	112	0.612863	0.622014	1.29686	0.843913			Translation, ribosomal structure and biogenesis!!!General function prediction only	J!!!R	HD superfamily phosphodieaserase, includes HD domain of RNase Y (RnaY) (PDB:3DTO) (PUBMED:19779461)	COG1418	HD domain	PF01966.23	uncharacterized protein	K06950
MW690_000551	2995	c_000000000053	71934	72467	-	534	167	266	222	218.333	1.42857	1.43874	1.34195	1.40309			Transcription	K	Transcription initiation factor IIE, alpha subunit (TFA1) (PDB:5FYW)	COG1675	TFIIE alpha subunit	PF02002.18	transcription initiation factor TFIIE subunit alpha	K03136
MW690_000552	2996	c_000000000053	72622	73791	+	1170	432	530	349	437	1.66552	1.30036	0.86184	1.2759			Function unknown	S	Uncharacterized membrane protein	COG2237	Domain of unknown function (DUF373)	PF04123.14	putative membrane protein	K08975
MW690_000553	2997	c_000000000053	73841	75133	+	1293	193	250	191	211.333	0.360936	0.0736017	-0.150322	0.0947385	Isoleucine, leucine, valine biosynthesis	COG0065	Amino acid transport and metabolism	E	Homoaconitase/3-isopropylmalate dehydratase large subunit (LeuC) (PDB:4KP1)	COG0065	Aconitase family (aconitate hydratase)	PF00330.21	3-isopropylmalate/(R)-2-methylmalate dehydratase large subunit [EC:4.2.1.33 4.2.1.35]	K01703	Pathway modules; Amino acid metabolism; Branched-chain amino acid metabolism!!!Pathway modules; Amino acid metabolism; Branched-chain amino acid metabolism	M00535!!!M00432	Isoleucine biosynthesis, pyruvate => 2-oxobutanoate!!!Leucine biosynthesis, 2-oxoisovalerate => 2-oxoisocaproate	M00535!!!M00432
MW690_000554	2998	c_000000000053	75160	76239	-	1080	175	255	299	243	0.479764	0.361805	0.75458	0.53205			Translation, ribosomal structure and biogenesis	J	Archaeosine formation enzyme, radical SAM superfamily (RaSEA) (PDB:6P78) (PUBMED:31740832)	COG1244	Radical SAM superfamily	PF04055.22	archaeosine synthase beta-subunit [EC:2.6.1.-]	K06936
MW690_000555	2999	c_000000000053	76364	77467	+	1104	90	160	175	141.667	-0.507426	-0.340653	-0.0482133	-0.298764			Carbohydrate transport and metabolism	G	Predicted glycosyl hydrolase, GH43/DUF377 family (PDB:1VKD)	COG2152	beta-1,4-mannooligosaccharide phosphorylase	PF04041.14
MW690_000556	3000	c_000000000053	77683	78294	-	612	60	70	58	62.6667	-0.237272	-0.676395	-0.782039	-0.565235	Ubiquinone biosynthesis	COG0163	Coenzyme transport and metabolism	H	Flavin prenyltransferase UbiX (UbiX) (PDB:1SBZ) (PUBMED:28754323;26083743)	COG0163	Flavoprotein	PF02441.20	flavin prenyltransferase [EC:2.5.1.129]	K03186	Pathway modules; Metabolism of cofactors and vitamins; Cofactor and vitamin metabolism	M00117	Ubiquinone biosynthesis, prokaryotes, chorismate (+ polyprenyl-PP) => ubiquinol	M00117
MW690_000557	3001	c_000000000053	78377	79477	-	1101	86	76	107	89.6667	-0.568718	-1.40577	-0.751422	-0.908636			General function prediction only	R	Zn-dependent protease PmbA/TldA or its inactivated homolog (TldD) (PDB:3TV9) (PUBMED:12029038)	COG0312	Putative modulator of DNA gyrase	PF01523.17	TldD protein	K03568
MW690_000558	3002	c_000000000053	79428	79847	-	420	56	53	49	52.6667	0.207186	-0.531337	-0.479905	-0.268019			General function prediction only	R	Zn-dependent protease PmbA/TldA or its inactivated homolog (TldD) (PDB:3TV9) (PUBMED:12029038)	COG0312	Putative modulator of DNA gyrase	PF01523.17
MW690_000559	3004	c_000000000053	80613	81491	+	879	192	296	196	228	0.910248	0.87361	0.44365	0.742503	Aromatic amino acid biosynthesis	COG0077	Amino acid transport and metabolism	E	Prephenate dehydratase (PheA2) (PDB:1PHZ)	COG0077	Prephenate dehydratase	PF00800.19	prephenate dehydratase [EC:4.2.1.51]	K04518	Pathway modules; Amino acid metabolism; Aromatic amino acid metabolism	M00024	Phenylalanine biosynthesis, chorismate => phenylpyruvate => phenylalanine	M00024
MW690_000560	3005	c_000000000053	81752	82579	+	828	372	328	269	323	1.94886	1.1077	0.985638	1.3474
MW690_000561	3118	c_000000000083	300	1055	-	756	100	156	187	147.667	0.190062	0.169218	0.593488	0.317589									archaeal type IV pilus assembly protein PilA	K23255
MW690_000562	3119	c_000000000083	1056	1526	-	471	41	30	45	38.6667	-0.403291	-1.5074	-0.766805	-0.8925
MW690_000563	3120	c_000000000083	1534	1929	-	396	34	54	56	48	-0.419579	-0.419731	-0.204194	-0.347835
MW690_000564	3121	c_000000000083	2017	3636	+	1620	140	348	235	241	-0.426099	0.224678	-0.177211	-0.126211			General function prediction only	R	Radical SAM superfamily enzyme with C-terminal helix-hairpin-helix motif (TM1601)	COG1031	Helix-hairpin-helix motif	PF12836.8
MW690_000565	3122	c_000000000083	3733	4092	+	360	64	116	125	101.667	0.620627	0.813775	1.08467	0.839692			Posttranslational modification, protein turnover, chaperones	O	Predicted aspartyl protease	COG5550	Aspartyl protease	PF13650.7
MW690_000566	3123	c_000000000083	4114	4461	-	348	184	220	289	231	2.18579	1.78313	2.33946	2.10279	Ribosome 30S subunit	COG0186	Translation, ribosomal structure and biogenesis	J	Ribosomal protein S17 (RpsQ) (PDB:4V4H)	COG0186	Ribosomal protein S17	PF00366.21	small subunit ribosomal protein S17	K02961
MW690_000567	3124	c_000000000083	4528	4845	-	318	321	400	334	351.667	3.11704	2.77422	2.67796	2.85641			Translation, ribosomal structure and biogenesis	J	RNase P/RNase MRP subunit p29 (POP4) (PDB:1OQK)	COG1588	Domain of unknown function UPF0086	PF01868.17	ribonuclease P protein subunit POP4 [EC:3.1.26.5]	K03538
MW690_000568	3125	c_000000000083	4928	5263	-	336	555	567	394	505.333	3.82658	3.1976	2.83655	3.28691	Translation factors	COG0023	Translation, ribosomal structure and biogenesis	J	Translation initiation factor 1 (eIF-1/SUI1) (SUI1) (PDB:1D1R)	COG0023	Translation initiation factor SUI1	PF01253.23	translation initiation factor 1	K03113
MW690_000569	3126	c_000000000083	5464	5724	-	261	90	161	178	143	1.57319	1.74893	2.05686	1.79299	Ribosome 50S subunit	COG0255	Translation, ribosomal structure and biogenesis	J	Ribosomal protein L29 (RpmC) (PDB:1VS6)	COG0255	Ribosomal L29 protein	PF00831.24	large subunit ribosomal protein L29	K02904
MW690_000570	3127	c_000000000083	5758	6477	-	720	285	335	323	314.333	1.76675	1.33976	1.45075	1.51909	Ribosome 30S subunit	COG0092	Translation, ribosomal structure and biogenesis	J	Ribosomal protein S3 (RpsC) (PDB:1VS6)	COG0092	Ribosomal protein S3, C-terminal domain	PF00189.21	small subunit ribosomal protein S3	K02982
MW690_000571	3128	c_000000000083	6608	7585	+	978	229	270	168	222.333	1.00991	0.587236	0.067898	0.555015	Isoprenoid biosynthesis	COG0142	Coenzyme transport and metabolism	H	Geranylgeranyl pyrophosphate synthase (IspA) (PDB:2AZJ)	COG0142	Polyprenyl synthetase	PF00348.18	geranylgeranyl diphosphate synthase, type I [EC:2.5.1.1 2.5.1.10 2.5.1.29]	K13787	Pathway modules; Biosynthesis of terpenoids and polyketides; Terpenoid backbone biosynthesis!!!Pathway modules; Biosynthesis of terpenoids and polyketides; Terpenoid backbone biosynthesis!!!Pathway modules; Biosynthesis of other secondary metabolites; Biosynthesis of other bacterial compounds	M00364!!!M00365!!!M00921	C10-C20 isoprenoid biosynthesis, bacteria!!!C10-C20 isoprenoid biosynthesis, archaea!!!Cyclooctatin biosynthesis, dimethylallyl-PP + isopentenyl-PP => cyclooctatin	M00364!!!M00365!!!M00921
MW690_000572	3129	c_000000000083	7862	8254	+	393	111	221	156	162.667	1.28377	1.61422	1.27662	1.39153	Ribosome 30S subunit	COG0096	Translation, ribosomal structure and biogenesis	J	Ribosomal protein S8 (RpsH) (PDB:4V4H)	COG0096	Ribosomal protein S8	PF00410.20	small subunit ribosomal protein S8	K02994
MW690_000573	3130	c_000000000083	8276	9082	+	807	35	43	72	50	-1.40543	-1.77204	-0.871532	-1.34967	tRNA modification	COG2519	Translation, ribosomal structure and biogenesis	J	tRNA A58 N-methylase Trm61 (Gcd14) (PDB:1I9G)	COG2519	tRNA methyltransferase complex GCD14 subunit	PF08704.11	tRNA (adenine57-N1/adenine58-N1)-methyltransferase catalytic subunit [EC:2.1.1.219 2.1.1.220]	K07442
0	3131	c_000000000083	9142	9615	-	474	34	30	55	39.6667	-0.678966	-1.51656	-0.489343	-0.894958			General function prediction only	R	Uri superfamily endonuclease	COG1833	Domain of unknown function DUF123	PF01986.17
MW690_000575	3570	c_000000000183	2	1483	+	1482	10	14	8	10.6667	-4.03976	-4.23391	-4.84088	-4.37152			General function prediction only	R	Predicted nuclease of restriction endonuclease-like (RecB) superfamily, implicated in nucleotide excision repair (PUBMED:15972856)	COG3372	Protein of unknown function (DUF790)	PF05626.12	uncharacterized protein	K09744
MW690_000576	3571	c_000000000183	1462	1614	+	153	1	0	0	0.333333	-3.57117	-5.81595	-5.6524	-5.01317
MW690_000577	3572	c_000000000183	1566	2435	-	870	39	48	61	49.3333	-1.35984	-1.72352	-1.21737	-1.43358			Posttranslational modification, protein turnover, chaperones	O	Periplasmic serine protease, ClpP class (SppA) (PDB:3BEZ)	COG0616	Serine dehydrogenase proteinase	PF01972.17
MW690_000578	3573	c_000000000183	2705	2992	+	288	21	15	16	17.3333	-0.642408	-1.77429	-1.52055	-1.31241
MW690_000579	3574	c_000000000183	3071	5041	-	1971	91	108	115	104.667	-1.32776	-1.74172	-1.48798	-1.51915	Aminoacyl-tRNA synthetases	COG0495	Translation, ribosomal structure and biogenesis	J	Leucyl-tRNA synthetase (LeuS) (PDB:6LPF)	COG0495	Anticodon-binding domain of tRNA ligase	PF08264.14
MW690_000580	3575	c_000000000183	5164	6186	-	1023	51	78	67	65.3333	-1.21084	-1.26253	-1.31679	-1.26339	Aminoacyl-tRNA synthetases	COG0495	Translation, ribosomal structure and biogenesis	J	Leucyl-tRNA synthetase (LeuS) (PDB:6LPF)	COG0495	tRNA synthetases class I (I, L, M and V)	PF00133.23
MW690_000581	3576	c_000000000183	6469	6924	-	456	26	44	60	43.3333	-1.00372	-0.915715	-0.309043	-0.742825			Posttranslational modification, protein turnover, chaperones	O	Protein-S-isoprenylcysteine O-methyltransferase Ste14 (STE14) (PDB:5V7P)	COG2020	Protein of unknown function (DUF1295)	PF06966.13
MW690_000582	3577	c_000000000183	7234	7467	+	234	88	174	177	146.333	1.69849	2.01816	2.20629	1.97432			Defense mechanisms	V	Predicted antitoxin component YuzE of a toxin-antitoxin system, DUF2283 family (YuzE)	COG5428	Protein of unknown function (DUF2283)	PF10049.10
MW690_000583	3578	c_000000000183	7740	8066	+	327	187	363	340	296.667	2.29885	2.59411	2.66335	2.51877			General function prediction only	R	Predicted nucleotidyltransferase, MJ0604 family (MJ0604) (PDB:5YEP)	COG1708	Nucleotidyltransferase domain	PF01909.24	uncharacterized protein	K07076
MW690_000584	3579	c_000000000183	8063	8260	+	198	14	45	36	31.6667	-0.670123	0.31988	0.165452	-0.0615972
MW690_000585	3580	c_000000000183	8208	8894	+	687	260	479	475	404.667	1.70223	1.92266	2.07412	1.89967			Cell wall/membrane/envelope biogenesis	M	dTDP-glucose pyrophosphorylase (RmlA1) (PDB:1FXO)	COG1209	Nucleotidyl transferase	PF00483.24
MW690_000586	3581	c_000000000183	8962	9447	+	486	92	141	160	131	0.707822	0.661287	1.0066	0.791903			General function prediction only	R	Acetyltransferase, isoleucine patch superfamily (WbbJ)	COG0110	Hexapeptide repeat of succinyl-transferase	PF14602.7
MW690_000587	3582	c_000000000183	9503	10810	+	1308	120	186	173	159.667	-0.339005	-0.368674	-0.309371	-0.339016			Coenzyme transport and metabolism	H	Phenylacetate-coenzyme A ligase PaaK, adenylate-forming domain family (PaaK) (PDB:2Y4O)	COG1541			phenylacetate-CoA ligase [EC:6.2.1.30]	K01912	Pathway modules; Xenobiotics biodegradation; Aromatics degradation	M00878	Phenylacetate degradation, phenylaxetate => acetyl-CoA/succinyl-CoA	M00878
MW690_000588	3583	c_000000000183	10810	11931	+	1122	43	88	110	80.3333	-1.58766	-1.22281	-0.738971	-1.18315			Cell wall/membrane/envelope biogenesis	M	Glycosyltransferase involved in cell wall bisynthesis (RfaB) (PDB:2IV7)	COG0438	Glycosyl transferases group 1	PF00534.21
MW690_000589	3584	c_000000000183	11932	12981	+	1050	87	101	153	113.667	-0.48371	-0.929396	-0.169095	-0.5274			Cell wall/membrane/envelope biogenesis	M	GDP-D-mannose dehydratase (Gmd) (PDB:1DB3)	COG1089	GDP-mannose 4,6 dehydratase	PF16363.6	GDPmannose 4,6-dehydratase [EC:4.2.1.47]	K01711
MW690_000590	3585	c_000000000183	12978	14096	+	1119	123	161	158	147.333	-0.0783744	-0.351162	-0.214671	-0.214736			Cell wall/membrane/envelope biogenesis	M	dTDP-4-amino-4,6-dideoxygalactose transaminase (WecE) (PDB:4PIW) (PUBMED:15271350)	COG0399	DegT/DnrJ/EryC1/StrS aminotransferase family	PF01041.18	perosamine synthetase [EC:2.6.1.102]	K13010
MW690_000591	3586	c_000000000183	14103	14792	+	690	59	70	92	73.6667	-0.434382	-0.84946	-0.294087	-0.525976	Ubiquinone biosynthesis	COG2227	Coenzyme transport and metabolism	H	2-polyprenyl-3-methyl-5-hydroxy-6-metoxy-1,4-benzoquinol methylase (UbiG) (PDB:1BHJ)	COG2227	Methyltransferase domain	PF08241.13	O-antigen chain-terminating methyltransferase [EC:2.1.1.- 2.1.1.294 2.7.1.181]	K18827
MW690_000592	3587	c_000000000183	14816	15016	+	201	14	30	45	29.6667	-0.691818	-0.278873	0.461727	-0.169655
MW690_000593	3588	c_000000000183	14994	16124	+	1131	149	207	234	196.667	0.181871	-0.0049742	0.335045	0.170647			Cell wall/membrane/envelope biogenesis	M	Glycosyltransferase involved in cell wall bisynthesis (RfaB) (PDB:2IV7)	COG0438	Glycosyl transferases group 1	PF00534.21
MW690_000594	3589	c_000000000183	16121	16732	+	612	44	43	67	51.3333	-0.680402	-1.373	-0.575588	-0.876331	Ubiquinone biosynthesis	COG2227	Coenzyme transport and metabolism	H	2-polyprenyl-3-methyl-5-hydroxy-6-metoxy-1,4-benzoquinol methylase (UbiG) (PDB:1BHJ)	COG2227	Methyltransferase domain	PF13489.7	O-antigen chain-terminating methyltransferase [EC:2.1.1.- 2.1.1.294 2.7.1.181]	K18827
MW690_000595	3590	c_000000000183	16792	18330	-	1539	193	394	355	314	0.109665	0.477545	0.490912	0.359374			Cell wall/membrane/envelope biogenesis	M	Membrane protein involved in the export of O-antigen and teichoic acid (RfbX)	COG2244	Polysaccharide biosynthesis protein	PF01943.18	polysaccharide transporter, PST family	K03328
MW690_000596	3591	c_000000000183	18440	20068	+	1629	79	137	118	111.333	-1.25564	-1.12504	-1.17604	-1.18557							Dolichyl-phosphate-mannose-protein mannosyltransferase	PF13231.7
MW690_000597	3592	c_000000000183	20037	21017	-	981	32	47	62	47	-1.81449	-1.92681	-1.36734	-1.70288			Cell wall/membrane/envelope biogenesis	M	Predicted membrane flippase AglD2/YbhN, UPF0104 family (AglD2) (PUBMED:25583072)	COG0392	Lysylphosphatidylglycerol synthase TM region	PF03706.14	glycosyltransferase 2 family protein	K07027
MW690_000598	3593	c_000000000183	21014	21916	-	903	70	166	144	126.667	-0.577778	0.00223767	-0.0386726	-0.204738			Cell wall/membrane/envelope biogenesis	M	Glycosyltransferase involved in cell wall bisynthesis (WcaA) (PDB:5MLZ)	COG0463	Glycosyl transferase family 2	PF00535.27	dolichol-phosphate hexosyltransferase [EC:2.4.1.-]	K23684
MW690_000599	3594	c_000000000183	21917	22258	-	342	147	301	204	217.333	1.88797	2.2596	1.86309	2.00355			General function prediction only	R	Cupin domain protein related to quercetin dioxygenase (QdoI) (PDB:2H0V)	COG1917	Cupin domain	PF07883.12
MW690_000600	3595	c_000000000183	22255	23337	-	1083	313	712	522	515.667	1.31276	1.83737	1.55345	1.56786			Cell wall/membrane/envelope biogenesis	M	dTDP-4-amino-4,6-dideoxygalactose transaminase (WecE) (PDB:4PIW) (PUBMED:15271350)	COG0399	DegT/DnrJ/EryC1/StrS aminotransferase family	PF01041.18	perosamine synthetase [EC:2.6.1.102]	K13010
MW690_000601	3596	c_000000000183	23334	24272	-	939	191	416	364	323.667	0.807472	1.26863	1.23978	1.10529			General function prediction only	R	Predicted dehydrogenase (MviM) (PDB:3UUW)	COG0673	Oxidoreductase family, NAD-binding Rossmann fold	PF01408.23	UDP-N-acetylglucosamine 3-dehydrogenase [EC:1.1.1.374]	K18855
MW690_000602	3597	c_000000000183	24265	25218	-	954	466	865	645	658.667	2.06914	2.30099	2.04141	2.13718			Cell wall/membrane/envelope biogenesis	M	Glycosyltransferase involved in cell wall bisynthesis (RfaB) (PDB:2IV7)	COG0438	Glycosyl transferases group 1	PF13692.7
MW690_000603	3598	c_000000000183	25522	25806	-	285	83	192	151	142	1.33014	1.87534	1.69334	1.63294			Defense mechanisms	V	RNA interferase (RNase) VapC, contains PIN domain (VapC) (PDB:1V8O) (PUBMED:22539524)	COG4113	PIN domain	PF01850.22
MW690_000604	3599	c_000000000183	26124	26267	-	144	23	42	47	37.3333	0.485917	0.680907	1.00491	0.723913
MW690_000605	3600	c_000000000183	26248	27348	-	1101	284	561	442	429	1.14894	1.46998	1.28992	1.30295			Cell wall/membrane/envelope biogenesis	M	Glycosyltransferase involved in cell wall bisynthesis (RfaB) (PDB:2IV7)	COG0438	Glycosyl transferases group 1	PF00534.21
MW690_000606	3601	c_000000000183	27353	28426	-	1074	110	214	191	171.667	-0.179623	0.117497	0.117406	0.0184267			Carbohydrate transport and metabolism	G	Glycosyltransferase, GT2 family (WcaE) (PDB:2Z86)	COG1216	Glycosyl transferase family 2	PF00535.27
MW690_000607	3602	c_000000000183	28451	28552	-	102	2	0	0	0.666667	-2.24924	-5.23098	-5.06744	-4.18256
MW690_000608	3603	c_000000000183	28504	29652	-	1149	106	185	206	165.667	-0.330201	-0.189446	0.128819	-0.130276			Cell wall/membrane/envelope biogenesis	M	Glycosyltransferase involved in cell wall bisynthesis (RfaB) (PDB:2IV7)	COG0438	Glycosyl transferases group 1	PF00534.21	beta-1,4-mannosyltransferase [EC:2.4.1.251]	K13658
MW690_000609	3604	c_000000000183	29745	31256	+	1512	71	172	182	141.667	-1.30112	-0.690348	-0.445506	-0.812324			Nucleotide transport and metabolism!!!Nucleotide transport and metabolism	F!!!F	NAD(P)H-hydrate repair enzyme Nnr, NAD(P)H-hydrate epimerase domain (Nnr1) (PDB:3RRB)!!!NAD(P)H-hydrate repair enzyme Nnr, NAD(P)H-hydrate dehydratase domain (Nnr2) (PDB:1KYH)	COG0062!!!COG0063	Carbohydrate kinase	PF01256.18	ADP-dependent NAD(P)H-hydrate dehydratase / NAD(P)H-hydrate epimerase [EC:4.2.1.136 5.1.99.6]	K23997
MW690_000610	3605	c_000000000183	31483	32109	+	627	69	149	114	110.667	-0.0721279	0.373122	0.151866	0.150953			General function prediction only	R	GTPase-interacting Yip1 domain (Yip1) (PUBMED:25702751;31417902)	COG2881	Yip1 domain	PF04893.18
MW690_000611	3606	c_000000000183	32216	33259	+	1044	64	109	92	88.3333	-0.915426	-0.811677	-0.891541	-0.872881			General function prediction only	R	S-layer protein MJ0795, predicted component of type IV pili-like system (MJ0795)	COG1361
MW690_000612	3607	c_000000000183	33065	33451	-	387	8	6	11	8.33333	-2.40747	-3.45431	-2.46764	-2.77648
MW690_000613	3608	c_000000000183	33483	34289	+	807	108	135	153	132	0.206379	-0.132834	0.210654	0.0947329			Cell wall/membrane/envelope biogenesis	M	ABC-type lipoprotein export system, ATPase component (LolD) (PDB:5GKO)	COG1136	ABC transporter	PF00005.28	putative ABC transport system ATP-binding protein	K02003
MW690_000614	3609	c_000000000183	34308	35465	+	1158	82	107	112	100.333	-0.709845	-0.987785	-0.758654	-0.818761			Cell wall/membrane/envelope biogenesis	M	ABC-type transport system involved in lipoprotein release, permease component LolC (LolE) (PDB:6F49)	COG4591	MacB-like periplasmic core domain	PF12704.8	putative ABC transport system permease protein	K02004
MW690_000615	3610	c_000000000183	35588	36292	+	705	86	104	94	94.6667	0.0744015	-0.312679	-0.294253	-0.17751			Posttranslational modification, protein turnover, chaperones	O	ABC-type transport system involved in cytochrome c biogenesis, permease component (CcmC)	COG0755	Cytochrome C assembly protein	PF01578.21	heme exporter protein C	K02195
MW690_000616	3611	c_000000000183	36305	36511	+	207	8	36	15	19.6667	-1.50477	-0.0622209	-1.13431	-0.900433
MW690_000617	3612	c_000000000183	36516	36893	+	378	24	47	51	40.6667	-0.84628	-0.550945	-0.270758	-0.555994			Energy production and conversion!!!Posttranslational modification, protein turnover, chaperones	C!!!O	Cytochrome c biogenesis protein CcmE (CcmE) (PDB:1J6Q)	COG2332	CcmE	PF03100.16	cytochrome c-type biogenesis protein CcmE	K02197
MW690_000618	3613	c_000000000183	36886	38127	+	1242	87	179	253	173	-0.725986	-0.349168	0.312376	-0.254259	Isoprenoid biosynthesis	COG0142	Coenzyme transport and metabolism	H	Geranylgeranyl pyrophosphate synthase (IspA) (PDB:2AZJ)	COG0142	Polyprenyl synthetase	PF00348.18
MW690_000619	3614	c_000000000183	38235	39899	+	1665	1286	1356	1070	1237.33	2.72918	2.14581	1.96775	2.28091			Posttranslational modification, protein turnover, chaperones	O	Chaperonin GroEL (HSP60 family) (GroEL) (PDB:1AON)	COG0459	TCP-1/cpn60 chaperonin family	PF00118.25	archaeal chaperonin	K22447
MW690_000620	3615	c_000000000183	40000	41853	+	1854	325	426	370	373.667	0.591341	0.321418	0.281888	0.398216			Posttranslational modification, protein turnover, chaperones	O	Molecular chaperone DnaK (HSP70) (DnaK) (PDB:3I33)	COG0443	Hsp70 protein	PF00012.21	molecular chaperone DnaK	K04043
MW690_000621	3616	c_000000000183	41816	42982	+	1167	74	87	66	75.6667	-0.868168	-1.29594	-1.52832	-1.23081	Mureine biosynthesis	COG0770	Cell wall/membrane/envelope biogenesis	M	UDP-N-acetylmuramyl pentapeptide synthase (MurF) (PDB:4CVK)	COG0770	Mur ligase middle domain	PF08245.13	coenzyme F430 synthetase [EC:6.4.1.9]	K21612	Pathway modules; Metabolism of cofactors and vitamins; Cofactor and vitamin metabolism	M00836	Coenzyme F430 biosynthesis, sirohydrochlorin => coenzyme F430	M00836
MW690_000622	3617	c_000000000183	42930	43175	+	246	12	23	23	19.3333	-1.19741	-0.946484	-0.782942	-0.975611
MW690_000623	3618	c_000000000183	43252	43560	+	309	36	46	29	37	0.0196142	-0.290863	-0.783836	-0.351695							Family of unknown function (DUF5782)	PF19094.1
MW690_000624	3619	c_000000000183	43504	44097	-	594	36	57	46	46.3333	-0.923242	-0.927388	-1.07018	-0.973602			Replication, recombination and repair	L	Holliday junction resolvasome RuvABC endonuclease subunit RuvC (RuvC) (PDB:1HJR)	COG0817	Crossover junction endodeoxyribonuclease RuvC	PF02075.18	crossover junction endodeoxyribonuclease RuvC [EC:3.1.22.4]	K01159
MW690_000625	3620	c_000000000183	44171	44791	+	621	217	340	197	251.333	1.58767	1.5745	0.952243	1.37147			Intracellular trafficking, secretion, and vesicular transport	U	Exosome complex RNA-binding protein Csl4, contains S1 and Zn-ribbon domains (Csl4) (PDB:2BA1)	COG1096	Exosome complex exonuclease RRP4 N-terminal region	PF14382.7	exosome complex component CSL4	K07573
MW690_000626	3621	c_000000000183	44821	45159	+	339	93	170	99	120.667	1.24301	1.44993	0.836467	1.17647	RNA polymerase	COG1761	Transcription	K	DNA-directed RNA polymerase, subunit L/RPAC2 (RPB11) (PDB:5FLM)	COG1761	RNA polymerase Rpb3/Rpb11 dimerisation domain	PF13656.7	DNA-directed RNA polymerase subunit L [EC:2.7.7.6]	K03056
MW690_000627	3623	c_000000000183	46441	46989	+	549	87	109	142	112.667	0.451801	0.115566	0.65914	0.408836			Function unknown	S	Pheromone shutdown protein TraB, contains GTxH motif (function unknown)	COG1916	TraB family	PF01963.18
MW690_000628	3624	c_000000000183	46959	47366	+	408	123	109	127	119.667	1.37719	0.543803	0.926912	0.949303			Function unknown	S	Pheromone shutdown protein TraB, contains GTxH motif (function unknown)	COG1916
MW690_000629	3625	c_000000000183	47507	47848	+	342	212	206	263	227	2.41472	1.71359	2.22879	2.11903			Function unknown	S	Pheromone shutdown protein TraB, contains GTxH motif (function unknown)	COG1916
MW690_000630	3626	c_000000000183	47967	48218	-	252	3676	3635	2708	3339.67	6.96809	6.2921	6.03098	6.43039
MW690_000631	3627	c_000000000183	48300	49340	+	1041	94	125	148	122.333	-0.360259	-0.610769	-0.204451	-0.391827	Lysine biosynthesis	COG0253	Amino acid transport and metabolism	E	Diaminopimelate epimerase (DapF) (PDB:1BWZ)	COG0253	Diaminopimelate epimerase	PF01678.20	diaminopimelate epimerase [EC:5.1.1.7]	K01778	Pathway modules; Amino acid metabolism; Lysine metabolism!!!Pathway modules; Amino acid metabolism; Lysine metabolism!!!Pathway modules; Amino acid metabolism; Lysine metabolism	M00016!!!M00525!!!M00527	Lysine biosynthesis, succinyl-DAP pathway, aspartate => lysine!!!Lysine biosynthesis, acetyl-DAP pathway, aspartate => lysine!!!Lysine biosynthesis, DAP aminotransferase pathway, aspartate => lysine	M00016!!!M00525!!!M00527
MW690_000632	3628	c_000000000183	49400	50686	+	1287	81	188	169	146	-0.879815	-0.329934	-0.319671	-0.509807			Coenzyme transport and metabolism	H	CTP-dependent cyclometallase, nickel-pincer nucleotide (NPN) cofactor biosynthesis (LarC) (PDB:3C19) (PUBMED:29887527)	COG1641	Protein of unknown function DUF111	PF01969.18	pyridinium-3,5-bisthiocarboxylic acid mononucleotide nickel chelatase [EC:4.99.1.12]	K09121
MW690_000633	3629	c_000000000183	50646	50768	+	123	2	7	5	4.66667	-2.51933	-1.59418	-1.8781	-1.99721
MW690_000634	3630	c_000000000183	50972	52036	+	1065	514	672	435	540.333	2.05164	1.77819	1.31488	1.7149			Cell cycle control, cell division, chromosome partitioning	D	Cell division GTPase FtsZ (FtsZ) (PDB:1FSZ)	COG0206	Tubulin/FtsZ family, GTPase domain	PF00091.26	cell division protein FtsZ	K03531
MW690_000635	3631	c_000000000183	52070	52300	+	231	101	106	56	87.6667	1.91484	1.3244	0.573414	1.27089			Intracellular trafficking, secretion, and vesicular transport	U	Preprotein translocase subunit Sss1 (Sss1) (PDB:2WWB)	COG2443			protein transport protein SEC61 subunit gamma and related proteins	K07342
MW690_000636	3632	c_000000000183	52403	52906	+	504	242	236	243	240.333	2.04581	1.34986	1.55548	1.65038			Transcription	K	Transcription termination/antitermination protein NusG (NusG) (PDB:3EWG) (PUBMED:19500594)	COG0250	Early transcription elongation factor of RNA pol II, NGN section	PF03439.14	transcription termination/antitermination protein NusG	K02601
MW690_000637	3633	c_000000000183	52953	54068	-	1116	138	207	151	165.333	0.0908735	0.0142877	-0.275963	-0.0569341			Posttranslational modification, protein turnover, chaperones	O	Hydrogenase maturation factor HypD (HypD) (PDB:2Z1D)	COG0409	Hydrogenase formation hypA family	PF01924.17	hydrogenase expression/formation protein HypD	K04654
MW690_000638	3634	c_000000000183	54201	55151	+	951	138	205	92	145	0.321693	0.231135	-0.756936	-0.0680361			Energy production and conversion	C	Ni,Fe-hydrogenase I small subunit (HyaA) (PDB:6FPI)	COG1740	NADH ubiquinone oxidoreductase, 20 Kd subunit	PF01058.23	hydrogenase small subunit [EC:1.12.99.6]	K06282
MW690_000639	3635	c_000000000183	55152	55772	+	621	91	112	43	82	0.338503	-0.0232268	-1.23052	-0.305082			Energy production and conversion	C	Ni,Fe-hydrogenase I large subunit (HyaB) (PDB:6FPI) (PUBMED:25905665)	COG0374	Nickel-dependent hydrogenase	PF00374.20
MW690_000640	3636	c_000000000183	55798	56892	+	1095	165	223	96	161.333	0.375225	0.148857	-0.899274	-0.125064			Energy production and conversion	C	Ni,Fe-hydrogenase I large subunit (HyaB) (PDB:6FPI) (PUBMED:25905665)	COG0374	Nickel-dependent hydrogenase	PF00374.20
MW690_000641	3637	c_000000000183	56982	59252	+	2271	161	227	234	207.333	-0.712469	-0.877948	-0.670684	-0.7537			Posttranslational modification, protein turnover, chaperones	O	Hydrogenase maturation factor HypF (carbamoyltransferase) (HypF) (PDB:3TSP)	COG0068	Telomere recombination	PF01300.19	hydrogenase maturation protein HypF	K04656
MW690_000642	3638	c_000000000183	59257	59475	+	219	9	32	27	22.6667	-1.42561	-0.310978	-0.388443	-0.708343			Posttranslational modification, protein turnover, chaperones	O	Hydrogenase maturation factor HybG, HypC/HupF family (HypC) (PDB:2OT2)	COG0298	HupF/HypC family	PF01455.19	hydrogenase expression/formation protein HypC	K04653
MW690_000643	3639	c_000000000183	59536	60060	+	525	44	69	62	58.3333	-0.459187	-0.475791	-0.465405	-0.466795			Energy production and conversion	C	Ni,Fe-hydrogenase maturation factor (HyaD) (PDB:1CFZ) (PUBMED:15294295)	COG0680	Hydrogenase maturation protease	PF01750.19	hydrogenase maturation protease [EC:3.4.23.-]	K03605
MW690_000644	3640	c_000000000183	60053	60625	+	573	44	83	74	67	-0.585405	-0.337246	-0.338239	-0.420297
MW690_000645	3641	c_000000000183	60828	61961	-	1134	112	157	140	136.333	-0.232171	-0.406555	-0.407795	-0.34884			Posttranslational modification, protein turnover, chaperones	O	Carbamoyl dehydratase HypE (hydrogenase maturation factor) (HypE) (PDB:2I6R) (PUBMED:28618091)	COG0309	AIR synthase related protein, C-terminal domain	PF02769.23	hydrogenase expression/formation protein HypE	K04655
MW690_000646	3642	c_000000000183	61924	62775	-	852	70	120	122	104	-0.493906	-0.380379	-0.193088	-0.355791			Cell cycle control, cell division, chromosome partitioning	D	Fe-S cluster carrier ATPase, Mrp/ApbC/NBP35 family (Mrp) (PDB:2PH1) (PUBMED:18616280;19114487;31709520)	COG0489	NUBPL iron-transfer P-loop NTPase	PF10609.10	ATP-binding protein involved in chromosome partitioning	K03593
MW690_000647	3643	c_000000000183	62887	64104	-	1218	82	120	133	111.667	-0.782724	-0.895968	-0.584619	-0.754437	Isoprenoid biosynthesis	COG1304	Energy production and conversion!!!Lipid transport and metabolism!!!General function prediction only	C!!!I!!!R	FMN-dependent dehydrogenase, includes L-lactate dehydrogenase and type II isopentenyl diphosphate isomerase (LldD) (PDB:6AI7)	COG1304	FMN-dependent dehydrogenase	PF01070.19	isopentenyl-diphosphate Delta-isomerase [EC:5.3.3.2]	K01823	Pathway modules; Biosynthesis of terpenoids and polyketides; Terpenoid backbone biosynthesis!!!Pathway modules; Biosynthesis of terpenoids and polyketides; Terpenoid backbone biosynthesis!!!Pathway modules; Biosynthesis of terpenoids and polyketides; Terpenoid backbone biosynthesis!!!Pathway modules; Biosynthesis of terpenoids and polyketides; Terpenoid backbone biosynthesis!!!Pathway modules; Bi…	M00095!!!M00849!!!M00096!!!M00364!!!M00365!!!M00366!!!M00367	C5 isoprenoid biosynthesis, mevalonate pathway!!!C5 isoprenoid biosynthesis, mevalonate pathway, archaea!!!C5 isoprenoid biosynthesis, non-mevalonate pathway!!!C10-C20 isoprenoid biosynthesis, bacteria!!!C10-C20 isoprenoid biosynthesis, archaea!!!C10-C20 isoprenoid biosynthesis, plants!!!C10-C20 isoprenoid biosynthesis, non-plant eukaryotes	M00095!!!M00849!!!M00096!!!M00364!!!M00365!!!M00366!!!M00367
MW690_000648	3644	c_000000000183	64082	64210	-	129	0	3	3	2	-4.90997	-2.76243	-2.59889	-3.42376
MW690_000649	3645	c_000000000183	64211	65467	-	1257	153	186	186	175	0.0675786	-0.311296	-0.147753	-0.13049	Glycolysis	COG0148	Carbohydrate transport and metabolism	G	Enolase (Eno) (PDB:1E9I)	COG0148	Enolase, C-terminal TIM barrel domain	PF00113.23	enolase [EC:4.2.1.11]	K01689	Pathway modules; Carbohydrate metabolism; Central carbohydrate metabolism!!!Pathway modules; Carbohydrate metabolism; Central carbohydrate metabolism!!!Pathway modules; Carbohydrate metabolism; Central carbohydrate metabolism!!!Pathway modules; Energy metabolism; Methane metabolism	M00001!!!M00002!!!M00003!!!M00346	Glycolysis (Embden-Meyerhof pathway), glucose => pyruvate!!!Glycolysis, core module involving three-carbon compounds!!!Gluconeogenesis, oxaloacetate => fructose-6P!!!Formaldehyde assimilation, serine pathway	M00001!!!M00002!!!M00003!!!M00346
MW690_000650	3646	c_000000000183	65582	67174	+	1593	256	314	265	278.333	0.466537	0.100827	0.0200214	0.195795	Serine biosynthesis	COG0111!!!COG1760	Coenzyme transport and metabolism!!!Amino acid transport and metabolism	H!!!E	Phosphoglycerate dehydrogenase or related dehydrogenase (SerA) (PDB:3OET)!!!L-serine deaminase (SdaA) (PDB:4RQO)	COG0111!!!COG1760	D-isomer specific 2-hydroxyacid dehydrogenase, NAD binding domain	PF02826.20	D-3-phosphoglycerate dehydrogenase / 2-oxoglutarate reductase [EC:1.1.1.95 1.1.1.399]	K00058	Pathway modules; Amino acid metabolism; Serine and threonine metabolism	M00020	Serine biosynthesis, glycerate-3P => serine	M00020
MW690_000651	3647	c_000000000183	67249	67446	+	198	47	86	71	68	1.04175	1.24671	1.1355	1.14132							Ribosomal protein L32	PF01655.19
MW690_000652	3648	c_000000000183	67530	67661	+	132	11	39	28	26	-0.419579	0.700828	0.39348	0.224909							Ribosomal protein L32	PF01655.19
MW690_000653	3649	c_000000000183	67710	69086	+	1377	194	299	288	260.333	0.277566	0.240541	0.350099	0.289402			General function prediction only	R	Radical SAM superfamily enzyme YgiQ, UPF0313 family (YgiQ) (PDB:6FD2)	COG1032	B12 binding domain	PF02310.20	anaerobic magnesium-protoporphyrin IX monomethyl ester cyclase [EC:1.21.98.3]	K04034
MW690_000654	3650	c_000000000183	69441	69827	-	387	192	229	240	220.333	2.09378	1.6876	1.91869	1.90002			General function prediction only	R	Uncharacterized OB-fold protein, contains Zn-ribbon domain (PDB:3IRB)	COG1545	DUF35 OB-fold domain, acyl-CoA-associated	PF01796.18	uncharacterized protein	K07068
MW690_000655	3651	c_000000000183	69883	71055	-	1173	229	251	332	270.667	0.747616	0.219869	0.786207	0.584564			Replication, recombination and repair	L	DNA polymerase III, gamma/tau subunits (DnaX) (PDB:1A5T)	COG2812	ATPase family associated with various cellular activities (AAA)	PF00004.30
MW690_000656	3652	c_000000000183	71212	71889	+	678	65	114	139	106	-0.270466	-0.124496	0.323964	-0.0236661			General function prediction only	R	Endonuclease V homolog, UPF0215 family (PDB:2QH9)	COG1628	Protein of unknown function DUF99	PF01949.17	uncharacterized protein	K09120
MW690_000657	3653	c_000000000183	71881	72885	-	1005	323	476	417	405.333	1.46589	1.36479	1.33764	1.38944			Transcription	K	Transcription initiation factor TFIIIB, Brf1 subunit/Transcription initiation factor TFIIB (SUA7) (PDB:1DL6)	COG1405	Transcription factor TFIIB repeat	PF00382.20	transcription initiation factor TFIIB	K03124
MW690_000658	3654	c_000000000183	72951	74471	-	1521	234	353	331	306	0.403892	0.336203	0.407045	0.38238	Cobalamine/B12 biosynthesis	COG1797	Coenzyme transport and metabolism	H	Cobyrinic acid a,c-diamide synthase (CobB)	COG1797	CobB/CobQ-like glutamine amidotransferase domain	PF07685.15	Ni-sirohydrochlorin a,c-diamide synthase [EC:6.3.5.12]	K22012	Pathway modules; Metabolism of cofactors and vitamins; Cofactor and vitamin metabolism	M00836	Coenzyme F430 biosynthesis, sirohydrochlorin => coenzyme F430	M00836
MW690_000659	3655	c_000000000183	74475	75284	-	810	71	156	178	135	-0.400654	0.0696822	0.422986	0.0306714			Coenzyme transport and metabolism!!!Inorganic ion transport and metabolism	H!!!P	Nitrogenase ATPase subunit NifH/coenzyme F430 biosynthesis subunit CfbC (NifH/CfbC) (PDB:1CP2) (PUBMED:28225763)	COG1348	4Fe-4S iron sulfur cluster binding proteins, NifH/frxC family	PF00142.19
MW690_000660	3656	c_000000000183	75360	76469	-	1110	169	276	215	220	0.39005	0.436233	0.240184	0.355489			Coenzyme transport and metabolism!!!Inorganic ion transport and metabolism	H!!!P	Nitrogenase Mo-Fe protein NifD/coenzyme F430 biosynthesis subunit CfbD (NifD/CfbD) (PDB:1FP4) (PUBMED:28225763)	COG2710	Nitrogenase component 1 type Oxidoreductase	PF00148.20	Ni-sirohydrochlorin a,c-diamide reductive cyclase subunit CfbD [EC:6.3.3.7]	K21611	Pathway modules; Metabolism of cofactors and vitamins; Cofactor and vitamin metabolism	M00836	Coenzyme F430 biosynthesis, sirohydrochlorin => coenzyme F430	M00836
MW690_000661	3657	c_000000000183	76631	77854	-	1224	186	320	404	303.333	0.386897	0.508234	1.00759	0.634241	Glycolysis	COG3635	Carbohydrate transport and metabolism	G	2,3-bisphosphoglycerate-independent phosphoglycerate mutase, archeal type (ApgM) (PDB:2ZKT)	COG3635	2,3-bisphosphoglycerate-independent phosphoglycerate mutase	PF10143.10	2,3-bisphosphoglycerate-independent phosphoglycerate mutase [EC:5.4.2.12]	K15635	Pathway modules; Carbohydrate metabolism; Central carbohydrate metabolism!!!Pathway modules; Carbohydrate metabolism; Central carbohydrate metabolism!!!Pathway modules; Carbohydrate metabolism; Central carbohydrate metabolism	M00001!!!M00002!!!M00003	Glycolysis (Embden-Meyerhof pathway), glucose => pyruvate!!!Glycolysis, core module involving three-carbon compounds!!!Gluconeogenesis, oxaloacetate => fructose-6P	M00001!!!M00002!!!M00003
MW690_000662	3658	c_000000000183	78045	78350	-	306	185	251	255	230.333	2.37914	2.15847	2.34478	2.29413
MW690_000663	3659	c_000000000183	78385	79020	-	636	162	330	198	230	1.13267	1.49706	0.925096	1.18494							Pup-ligase protein	PF03136.16
MW690_000664	3660	c_000000000183	79017	80315	-	1299	495	900	482	625.667	1.71081	1.91284	1.17618	1.59994			Posttranslational modification, protein turnover, chaperones	O	ATP-dependent 26S proteasome regulatory subunit (RPT1) (PDB:5EQT)	COG1222	Pup-ligase protein	PF03136.16
MW690_000665	3661	c_000000000183	80266	82278	-	2013	1291	2459	1163	1637.67	2.46095	2.73046	1.81411	2.33517							Pup-ligase protein	PF03136.16
MW690_000666	3662	c_000000000183	82357	83988	-	1632	5831	7852	3165	5616	4.93848	4.70795	3.56078	4.4024			Cell wall/membrane/envelope biogenesis!!!Cell cycle control, cell division, chromosome partitioning!!!Signal transduction mechanisms	M!!!D!!!T	AAA+-type ATPase, SpoVK/Ycf46/Vps4 family (SpoVK) (PDB:3SYL)	COG0464	ATPase family associated with various cellular activities (AAA)	PF00004.30
MW690_000667	3663	c_000000000183	84159	85337	+	1179	285	399	317	333.667	1.05525	0.880145	0.712249	0.882548			Inorganic ion transport and metabolism	P	Phosphate uptake regulator PhoU (PhoU) (PDB:1T8B)	COG0704	PhoU domain	PF01895.20
MW690_000668	3664	c_000000000183	85376	86119	+	744	81	163	130	124.667	-0.089178	0.255429	0.0937311	0.0866609			Posttranslational modification, protein turnover, chaperones	O	CO dehydrogenase nickel-insertion accessory protein CooC1 (CooC) (PUBMED:15466042)	COG3640	CobQ/CobB/MinD/ParA nucleotide binding domain	PF01656.24	CO dehydrogenase maturation factor	K07321
MW690_000669	3665	c_000000000183	86171	86836	+	666	110	152	93	118.333	0.509777	0.314729	-0.2275	0.199002			Nucleotide transport and metabolism	F	Inosine/xanthosine triphosphate pyrophosphatase, all-alpha NTP-PPase family (RdgB) (PDB:1B78)	COG0127	Ham1 family	PF01725.17	XTP/dITP diphosphohydrolase [EC:3.6.1.66]	K02428
MW690_000670	3666	c_000000000183	86833	87489	-	657	58	69	73	66.6667	-0.388132	-0.799367	-0.555093	-0.580864			Replication, recombination and repair	L	ssDNA-specific exonuclease RecJ, DHH superfamily, may be involved in archaeal DNA replication intiation (RecJ) (PDB:1IR6)	COG0608	DHHA1 domain	PF02272.20	single-stranded-DNA-specific exonuclease [EC:3.1.-.-]	K07462
MW690_000671	3667	c_000000000183	87486	88463	-	978	93	88	106	95.6667	-0.285544	-1.02464	-0.593997	-0.634728			Replication, recombination and repair	L	ssDNA-specific exonuclease RecJ, DHH superfamily, may be involved in archaeal DNA replication intiation (RecJ) (PDB:1IR6)	COG0608	DHH family	PF01368.21	single-stranded-DNA-specific exonuclease [EC:3.1.-.-]	K07462
MW690_000672	3668	c_000000000183	88680	88964	-	285	73	78	93	81.3333	1.14611	0.581244	0.99706	0.908137			General function prediction only	R	Sporulation protein YlmC, YlmC/YmxH family, contains PRC-barrel domain (YlmC) (PDB:1PM3)	COG1873	PRC-barrel domain	PF05239.17
MW690_000673	3670	c_000000000183	89268	89372	+	105	5	8	12	8.33333	-1.15356	-1.18534	-0.465405	-0.934769
MW690_000674	3671	c_000000000183	89379	90701	+	1323	41689	63007	26074	43590	8.07905	8.01508	6.90574	7.66662			Coenzyme transport and metabolism	H	Methyl coenzyme M reductase, beta subunit (McorB) (PDB:5N28)	COG4054	Methyl-coenzyme M reductase beta subunit, C-terminal domain	PF02241.19	methyl-coenzyme M reductase beta subunit [EC:2.8.4.1]	K00401	Pathway modules; Energy metabolism; Methane metabolism!!!Pathway modules; Energy metabolism; Methane metabolism!!!Pathway modules; Energy metabolism; Methane metabolism!!!Pathway modules; Energy metabolism; Methane metabolism!!!Signature modules; Module set; Metabolic capacity	M00567!!!M00357!!!M00356!!!M00563!!!M00617	Methanogenesis, CO2 => methane!!!Methanogenesis, acetate => methane!!!Methanogenesis, methanol => methane!!!Methanogenesis, methylamine/dimethylamine/trimethylamine => methane!!!Methanogen	M00567!!!M00357!!!M00356!!!M00563!!!M00617
MW690_000675	3672	c_000000000183	90726	91169	+	444	7732	11328	6043	8367.67	7.22356	7.11469	6.37174	6.90333			Coenzyme transport and metabolism	H	Methyl coenzyme M reductase, subunit D (McorD)	COG4055	Methyl-coenzyme M reductase operon protein D	PF02505.15
MW690_000676	3673	c_000000000183	91176	92015	+	840	30799	45074	17753	31208.7	8.29763	8.18722	7.00655	7.83047			Coenzyme transport and metabolism	H	Methyl coenzyme M reductase, gamma subunit (McorG) (PDB:5N1Q)	COG4057	Methyl-coenzyme M reductase gamma subunit	PF02240.17	methyl-coenzyme M reductase gamma subunit [EC:2.8.4.1]	K00402	Pathway modules; Energy metabolism; Methane metabolism!!!Pathway modules; Energy metabolism; Methane metabolism!!!Pathway modules; Energy metabolism; Methane metabolism!!!Pathway modules; Energy metabolism; Methane metabolism!!!Signature modules; Module set; Metabolic capacity	M00567!!!M00357!!!M00356!!!M00563!!!M00617	Methanogenesis, CO2 => methane!!!Methanogenesis, acetate => methane!!!Methanogenesis, methanol => methane!!!Methanogenesis, methylamine/dimethylamine/trimethylamine => methane!!!Methanogen	M00567!!!M00357!!!M00356!!!M00563!!!M00617
MW690_000677	3674	c_000000000183	92132	93817	+	1686	72251	99144	43239	71544.7	8.5226	8.3193	7.28566	8.04252			Coenzyme transport and metabolism	H	Methyl coenzyme M reductase, alpha subunit (McorA) (PDB:1E6V)	COG4058	Methyl-coenzyme M reductase alpha subunit, N-terminal domain	PF02745.16	methyl-coenzyme M reductase alpha subunit [EC:2.8.4.1]	K00399	Pathway modules; Energy metabolism; Methane metabolism!!!Pathway modules; Energy metabolism; Methane metabolism!!!Pathway modules; Energy metabolism; Methane metabolism!!!Pathway modules; Energy metabolism; Methane metabolism!!!Signature modules; Module set; Metabolic capacity	M00567!!!M00357!!!M00356!!!M00563!!!M00617	Methanogenesis, CO2 => methane!!!Methanogenesis, acetate => methane!!!Methanogenesis, methanol => methane!!!Methanogenesis, methylamine/dimethylamine/trimethylamine => methane!!!Methanogen	M00567!!!M00357!!!M00356!!!M00563!!!M00617
MW690_000678	3675	c_000000000183	93965	94165	+	201	15	15	18	16	-0.595603	-1.25541	-0.836614	-0.895877
MW690_000679	3676	c_000000000183	94178	94402	+	225	12	25	39	25.3333	-1.06867	-0.699914	0.0949835	-0.557868			Defense mechanisms	V	Antitoxin component HicB of the HicAB toxin-antitoxin system (HicB) (PDB:4P78) (PUBMED:19060138)	COG1598	HicB_like antitoxin of bacterial toxin-antitoxin system	PF15919.6	antitoxin HicB	K18843
MW690_000680	3677	c_000000000183	94389	94619	+	231	6	11	17	11.3333	-2.05006	-1.88675	-1.11748	-1.68476			General function prediction only	R	Predicted RNA binding protein YcfA, dsRBD-like fold, HicA-like mRNA interferase family (YcfA) (PDB:1WHZ) (PUBMED:16895922)	COG1724	HicA toxin of bacterial toxin-antitoxin,	PF07927.13	mRNA interferase HicA [EC:3.1.-.-]	K07339
MW690_000681	3678	c_000000000183	94623	94844	+	222	148	252	243	214.333	2.52116	2.62717	2.73835	2.62889
MW690_000682	3679	c_000000000183	94953	95798	-	846	125	166	218	169.667	0.348282	0.096306	0.65196	0.365516			Posttranslational modification, protein turnover, chaperones	O	Periplasmic serine protease, ClpP class (SppA) (PDB:3BEZ)	COG0616	Peptidase family S49	PF01343.19	protease IV [EC:3.4.21.-]	K04773
MW690_000683	3680	c_000000000183	95903	97156	-	1254	528	565	373	488.667	1.85469	1.2925	0.857627	1.33494			Energy production and conversion	C	Alcohol dehydrogenase, class IV (EutG) (PDB:6AHC)	COG1454	Iron-containing alcohol dehydrogenase	PF00465.20
MW690_000684	3681	c_000000000183	97180	97965	+	786	131	369	249	249.667	0.521786	1.35249	0.949494	0.941256			General function prediction only	R	Predicted nucleotidyltransferase MJ0435 (MJ0435) (PDB:1WOT)	COG1669	HEPN domain	PF05168.15	uncharacterized protein	K07076
MW690_000685	3682	c_000000000183	98015	98575	-	561	187	247	152	195.333	1.52014	1.26087	0.725792	1.16893			Function unknown	S	Uncharacterized conserved protein MJ0802, methanogenesis marker protein 17, contains DUF2113 domain	COG4051	Uncharacterized protein conserved in archaea (DUF2113)	PF09886.10
MW690_000686	3683	c_000000000183	98553	98699	-	147	2	0	0	0.666667	-2.77649	-5.75823	-5.59469	-4.7098
MW690_000687	3684	c_000000000183	98654	100114	-	1461	179	301	226	235.333	0.0763523	0.164715	-0.0843893	0.052226			Function unknown	S	Uncharacterized conserved protein MJ1451	COG4065	Uncharacterized protein conserved in archaea (DUF2114)	PF09887.10
MW690_000688	3685	c_000000000183	100231	101214	+	984	621	794	336	583.667	2.43835	2.13283	1.05693	1.87604			Coenzyme transport and metabolism	H	Tetrahydromethanopterin S-methyltransferase, subunit E (MtrE)	COG4059	Tetrahydromethanopterin S-methyltransferase, subunit E	PF04206.13	tetrahydromethanopterin S-methyltransferase subunit E [EC:2.1.1.86]	K00581	Pathway modules; Energy metabolism; Methane metabolism!!!Pathway modules; Energy metabolism; Methane metabolism!!!Signature modules; Module set; Metabolic capacity	M00567!!!M00357!!!M00617	Methanogenesis, CO2 => methane!!!Methanogenesis, acetate => methane!!!Methanogen	M00567!!!M00357!!!M00617
MW690_000689	3686	c_000000000183	101234	101995	+	762	547	538	289	458	2.62432	1.9406	1.20876	1.92456			Coenzyme transport and metabolism	H	Tetrahydromethanopterin S-methyltransferase, subunit D (MtrD)	COG4060	Tetrahydromethanopterin S-methyltransferase, subunit D	PF04207.13	tetrahydromethanopterin S-methyltransferase subunit D [EC:2.1.1.86]	K00580	Pathway modules; Energy metabolism; Methane metabolism!!!Pathway modules; Energy metabolism; Methane metabolism!!!Signature modules; Module set; Metabolic capacity	M00567!!!M00357!!!M00617	Methanogenesis, CO2 => methane!!!Methanogenesis, acetate => methane!!!Methanogen	M00567!!!M00357!!!M00617
MW690_000690	3687	c_000000000183	101996	102871	+	876	652	734	320	568.667	2.6763	2.18727	1.15438	2.00598			Coenzyme transport and metabolism	H	Tetrahydromethanopterin S-methyltransferase, subunit C (MtrC)	COG4061	Tetrahydromethanopterin S-methyltransferase, subunit C	PF04211.14	tetrahydromethanopterin S-methyltransferase subunit C [EC:2.1.1.86]	K00579	Pathway modules; Energy metabolism; Methane metabolism!!!Pathway modules; Energy metabolism; Methane metabolism!!!Signature modules; Module set; Metabolic capacity	M00567!!!M00357!!!M00617	Methanogenesis, CO2 => methane!!!Methanogenesis, acetate => methane!!!Methanogen	M00567!!!M00357!!!M00617
MW690_000691	3688	c_000000000183	102884	103249	+	366	244	232	119	198.333	2.51924	1.78683	0.990151	1.76541							Tetrahydromethanopterin S-methyltransferase subunit B	PF05440.13	tetrahydromethanopterin S-methyltransferase subunit B [EC:2.1.1.86]	K00578	Pathway modules; Energy metabolism; Methane metabolism!!!Pathway modules; Energy metabolism; Methane metabolism!!!Signature modules; Module set; Metabolic capacity	M00567!!!M00357!!!M00617	Methanogenesis, CO2 => methane!!!Methanogenesis, acetate => methane!!!Methanogen	M00567!!!M00357!!!M00617
MW690_000692	3689	c_000000000183	103249	103974	+	726	820	829	475	708	3.27779	2.63371	1.99446	2.63532			Coenzyme transport and metabolism	H	Tetrahydromethanopterin S-methyltransferase, subunit A (MtrA) (PDB:5L8X)	COG4063	Tetrahydromethanopterin S-methyltransferase, subunit A	PF04208.15	tetrahydromethanopterin S-methyltransferase subunit A [EC:2.1.1.86]	K00577	Pathway modules; Energy metabolism; Methane metabolism!!!Pathway modules; Energy metabolism; Methane metabolism!!!Signature modules; Module set; Metabolic capacity	M00567!!!M00357!!!M00617	Methanogenesis, CO2 => methane!!!Methanogenesis, acetate => methane!!!Methanogen	M00567!!!M00357!!!M00617
MW690_000693	3690	c_000000000183	104041	104247	+	207	114	145	92	117	2.24697	1.93283	1.44288	1.87423							Tetrahydromethanopterin S-methyltransferase, F subunit (MtrF)	PF09472.11
MW690_000694	3691	c_000000000183	104287	104577	+	291	422	467	293	394	3.63918	3.12539	2.61733	3.1273			Coenzyme transport and metabolism	H	Tetrahydromethanopterin S-methyltransferase, subunit G (MtrG)	COG4064	Tetrahydromethanopterin S-methyltransferase, subunit G	PF04210.14	tetrahydromethanopterin S-methyltransferase subunit G [EC:2.1.1.86]	K00583	Pathway modules; Energy metabolism; Methane metabolism!!!Pathway modules; Energy metabolism; Methane metabolism!!!Signature modules; Module set; Metabolic capacity	M00567!!!M00357!!!M00617	Methanogenesis, CO2 => methane!!!Methanogenesis, acetate => methane!!!Methanogen	M00567!!!M00357!!!M00617
MW690_000695	3692	c_000000000183	104662	105651	+	990	1730	1912	1038	1560	3.90694	3.3914	2.67398	3.32411			Coenzyme transport and metabolism	H	Tetrahydromethanopterin S-methyltransferase, subunit H (MtrH)	COG1962	Tetrahydromethanopterin S-methyltransferase MtrH subunit	PF02007.19	tetrahydromethanopterin S-methyltransferase subunit H [EC:2.1.1.86]	K00584	Pathway modules; Energy metabolism; Methane metabolism!!!Pathway modules; Energy metabolism; Methane metabolism!!!Signature modules; Module set; Metabolic capacity	M00567!!!M00357!!!M00617	Methanogenesis, CO2 => methane!!!Methanogenesis, acetate => methane!!!Methanogen	M00567!!!M00357!!!M00617
MW690_000696	3693	c_000000000183	105784	106797	+	1014	316	580	399	431.667	1.42147	1.63675	1.26119	1.43981	23S rRNA modification	COG0826	Translation, ribosomal structure and biogenesis	J	23S rRNA C2501 and tRNA U34 5'-hydroxylation protein RlhA/YrrN/YrrO, U32 peptidase family (RlhA) (PDB:5D88) (PUBMED:31253794;31358606)	COG0826	Peptidase family U32	PF01136.20	putative protease [EC:3.4.-.-]	K08303
MW690_000697	3694	c_000000000183	106937	107314	+	378	190	359	321	290	2.11266	2.36905	2.37142	2.28437							Family of unknown function (DUF5402)	PF17393.3
MW690_000698	3695	c_000000000183	107435	109042	+	1608	5326	6488	3223	5012.33	4.82917	4.45406	3.60834	4.29719			Posttranslational modification, protein turnover, chaperones	O	ABC-type glutathione transport system ATPase component, contains duplicated ATPase domain (GsiA)	COG1123	ABC transporter	PF00005.28	methyl coenzyme M reductase system, component A2	K00400
MW690_000699	3696	c_000000000183	109163	109789	+	627	855	1090	588	844.333	3.54956	3.23989	2.51356	3.101			Coenzyme transport and metabolism	H	Methyl coenzyme M reductase, subunit C (McorC)	COG4056			methyl-coenzyme M reductase subunit C	K03421
MW690_000700	3697	c_000000000183	109839	110423	+	585	356	489	285	376.667	2.38672	2.18431	1.57004	2.04702
MW690_000701	3698	c_000000000183	110437	111063	+	627	287	423	323	344.333	1.97635	1.87534	1.65028	1.83399			Carbohydrate transport and metabolism!!!Carbohydrate transport and metabolism!!!Cell wall/membrane/envelope biogenesis	G!!!G!!!M	3-keto-L-gulonate-6-phosphate decarboxylase (UlaD) (PDB:3F4W)!!!D-arabinose 5-phosphate isomerase GutQ (GutQ) (PDB:5UQI)	COG0269!!!COG0794	SIS domain	PF01380.23	6-phospho-3-hexuloisomerase [EC:5.3.1.27]	K08094	Pathway modules; Carbohydrate metabolism; Central carbohydrate metabolism!!!Pathway modules; Energy metabolism; Methane metabolism	M00580!!!M00345	Pentose phosphate pathway, archaea, fructose 6P => ribose 5P!!!Formaldehyde assimilation, ribulose monophosphate pathway	M00580!!!M00345
MW690_000702	3699	c_000000000183	111173	111487	-	315	129	196	136	153.667	1.81885	1.76062	1.39853	1.65933	RNA polymerase	COG1758	Transcription	K	DNA-directed RNA polymerase, subunit K/omega (RpoZ) (PDB:3LU0)	COG1758	RNA polymerase Rpb6	PF01192.23	DNA-directed RNA polymerase subunit K [EC:2.7.7.6]	K03055
MW690_000703	3700	c_000000000183	111762	111941	-	180	119	195	150	154.667	2.51027	2.56061	2.34675	2.47254			Transcription	K	DNA-directed RNA polymerase, subunit N (RpoN/RPB10) (RPB10) (PDB:1EF4)	COG1644	RNA polymerases N / 8 kDa subunit	PF01194.18	DNA-directed RNA polymerase subunit N [EC:2.7.7.6]	K03058
MW690_000704	3701	c_000000000183	112005	112424	-	420	167	220	126	171	1.77502	1.51183	0.873732	1.38686	Ribosome 30S subunit	COG0103	Translation, ribosomal structure and biogenesis	J	Ribosomal protein S9 (RpsI) (PDB:4V4H)	COG0103	Ribosomal protein S9/S16	PF00380.20	small subunit ribosomal protein S9	K02996
MW690_000705	3702	c_000000000183	112400	112888	-	489	114	147	102	121	1.00677	0.712322	0.350773	0.689954	Ribosome 50S subunit	COG0102	Translation, ribosomal structure and biogenesis	J	Ribosomal protein L13 (RplM) (PDB:1VS6)	COG0102	Ribosomal protein L13	PF00572.19	large subunit ribosomal protein L13	K02871
MW690_000706	3703	c_000000000183	112907	113284	-	378	82	131	114	109	0.905332	0.918118	0.881945	0.901799	Archaeal ribosomal proteins	COG1727	Translation, ribosomal structure and biogenesis	J	Ribosomal protein L18E (RPL18A)	COG1727	Ribosomal protein 60S L18 and 50S L18e	PF17135.5	large subunit ribosomal protein L18e	K02883
MW690_000707	3704	c_000000000183	113421	114335	-	915	93	158	160	137	-0.189481	-0.0878474	0.0937854	-0.0611809			Energy production and conversion	C	Formylmethanofuran:tetrahydromethanopterin formyltransferase (Ftr) (PDB:1FTR)	COG2037	FTR, proximal lobe	PF02741.16	formylmethanofuran--tetrahydromethanopterin N-formyltransferase [EC:2.3.1.101]	K00672	Pathway modules; Energy metabolism; Methane metabolism!!!Signature modules; Module set; Metabolic capacity	M00567!!!M00617	Methanogenesis, CO2 => methane!!!Methanogen	M00567!!!M00617
MW690_000708	3705	c_000000000183	114638	115711	+	1074	276	404	207	295.667	1.14361	1.03266	0.233173	0.803147							Cytochrome c3	PF14537.7
MW690_000709	3706	c_000000000183	115730	115852	-	123	9	20	23	17.3333	-0.593334	-0.143521	0.217058	-0.173266
MW690_000710	3707	c_000000000183	115927	116868	-	942	151	326	278	251.667	0.464843	0.912797	0.846934	0.741525			Inorganic ion transport and metabolism!!!Signal transduction mechanisms	P!!!T	Trk/Ktr K+ transport system regulatory component TrkA/KtrA/KtrC, RCK domain (TrkA) (PDB:4XTT) (PUBMED:23815639;25957408;31868587;32095817)	COG0569	Ion channel	PF07885.17	voltage-gated potassium channel	K10716
MW690_000711	3708	c_000000000183	116975	117730	+	756	24	54	30	36	-1.84628	-1.35262	-2.02652	-1.74181			Cell motility	N	Glycosyltransferase, catalytic subunit of cellulose synthase and poly-beta-1,6-N-acetylglucosamine synthase (BcsA) (PDB:4HG6)	COG1215	Glycosyl transferase family 2	PF00535.27
MW690_000712	3709	c_000000000183	117753	118508	-	756	67	114	100	93.6667	-0.384174	-0.281597	-0.306207	-0.323993			Cell motility	N	Glycosyltransferase, catalytic subunit of cellulose synthase and poly-beta-1,6-N-acetylglucosamine synthase (BcsA) (PDB:4HG6)	COG1215	Glycosyl transferase family 2	PF00535.27
MW690_000713	3710	c_000000000183	118520	119746	-	1227	59	94	88	80.3333	-1.26485	-1.25724	-1.18833	-1.2368			Cell wall/membrane/envelope biogenesis	M	Predicted membrane flippase AglD2/YbhN, UPF0104 family (AglD2) (PUBMED:25583072)	COG0392	Lysylphosphatidylglycerol synthase TM region	PF03706.14	glycosyltransferase 2 family protein	K07027
MW690_000714	3711	c_000000000183	119871	120470	+	600	129	153	100	127.333	0.889242	0.474718	0.0272169	0.463726			Intracellular trafficking, secretion, and vesicular transport	U	Signal recognition particle GTPase (Ffh) (PDB:2V3C)	COG0541	SRP54-type protein, GTPase domain	PF00448.23
MW690_000715	3712	c_000000000183	120442	121368	+	927	222	261	198	227	1.04249	0.615683	0.381554	0.679908			Intracellular trafficking, secretion, and vesicular transport	U	Signal recognition particle GTPase (Ffh) (PDB:2V3C)	COG0541	SRP54-type protein, GTPase domain	PF00448.23	signal recognition particle subunit SRP54 [EC:3.6.5.4]	K03106
MW690_000716	3713	c_000000000183	121636	121899	+	264	3757	3438	3168	3454.33	6.93242	6.14461	6.19017	6.4224			Transcription	K	DNA/RNA-binding protein AlbA/Ssh10b (AlbA) (PDB:1H0X) (PUBMED:18821773)	COG1581	Alba	PF01918.22	archaea-specific DNA-binding protein	K03622
MW690_000717	3714	c_000000000183	122031	122153	+	123	3	2	0	1.66667	-2.03391	-3.17914	-5.33753	-3.51686
MW690_000718	3715	c_000000000183	122098	123060	+	963	99	143	159	133.667	-0.173515	-0.305044	0.0110045	-0.155851	Pyrimidine biosynthesis	COG0540	Nucleotide transport and metabolism	F	Aspartate carbamoyltransferase, catalytic subunit (PyrB) (PDB:1NBE)	COG0540	Aspartate/ornithine carbamoyltransferase, carbamoyl-P binding domain	PF02729.22	aspartate carbamoyltransferase catalytic subunit [EC:2.1.3.2]	K00609	Pathway modules; Nucleotide metabolism; Pyrimidine metabolism	M00051	Uridine monophosphate biosynthesis, glutamine (+ PRPP) => UMP	M00051
MW690_000719	3737	c_000000000203	17	595	-	579	251	339	316	302	1.89825	1.67129	1.73363	1.76772	Pyrimidine biosynthesis	COG0105	Nucleotide transport and metabolism	F	Nucleoside diphosphate kinase (Ndk) (PDB:1B4S)	COG0105	Nucleoside diphosphate kinase	PF00334.20	nucleoside-diphosphate kinase [EC:2.7.4.6]	K00940	Pathway modules; Nucleotide metabolism; Purine metabolism!!!Pathway modules; Nucleotide metabolism; Purine metabolism!!!Pathway modules; Nucleotide metabolism; Pyrimidine metabolism!!!Pathway modules; Nucleotide metabolism; Pyrimidine metabolism	M00049!!!M00050!!!M00052!!!M00053	Adenine ribonucleotide biosynthesis, IMP => ADP,ATP!!!Guanine ribonucleotide biosynthesis IMP => GDP,GTP!!!Pyrimidine ribonucleotide biosynthesis, UMP => UDP/UTP,CDP/CTP!!!Pyrimidine deoxyribonuleotide biosynthesis, CDP/CTP => dCDP/dCTP,dTDP/dTTP	M00049!!!M00050!!!M00052!!!M00053
MW690_000720	3738	c_000000000203	869	1081	-	213	121	192	147	153.333	2.29136	2.29545	2.07485	2.22055	Archaeal ribosomal proteins	COG2053	Translation, ribosomal structure and biogenesis	J	Ribosomal protein S28E/S33 (RPS28A) (PDB:1NE3) (PUBMED:17307853)	COG2053	Ribosomal protein S28e	PF01200.19	small subunit ribosomal protein S28e	K02979
MW690_000721	3739	c_000000000203	1175	1582	-	408	203	293	229	241.667	2.09771	1.96623	1.77491	1.94628	Ribosome 50S subunit	COG1358	Translation, ribosomal structure and biogenesis	J	Ribosomal protein L7Ae or related RNA K-turn-binding protein (Rpl7Ae) (PDB:4LCK)	COG1358	Ribosomal protein L7Ae/L30e/S12e/Gadd45 family	PF01248.27	large subunit ribosomal protein L7Ae	K02936
MW690_000722	3740	c_000000000203	1758	2987	-	1230	193	261	204	219.333	0.433	0.207666	0.0164983	0.219055			Replication, recombination and repair	L	Cdc6-related protein, AAA superfamily ATPase (CDC6) (PDB:1FNN)	COG1474	CDC6, C terminal winged helix domain	PF09079.12	archaeal cell division control protein 6	K10725
MW690_000723	3741	c_000000000203	3165	4337	-	1173	257	280	232	256.333	0.913694	0.377311	0.270084	0.520363	Fatty acid biosynthesis	COG0183	Lipid transport and metabolism	I	Acetyl-CoA acetyltransferase (PaaJ) (PDB:1AFW)	COG0183	Thiolase, N-terminal domain	PF00108.24	acetyl-CoA C-acetyltransferase [EC:2.3.1.9]	K00626	Pathway modules; Carbohydrate metabolism; Other carbohydrate metabolism!!!Pathway modules; Energy metabolism; Carbon fixation!!!Pathway modules; Energy metabolism; Carbon fixation!!!Pathway modules; Lipid metabolism; Lipid metabolism!!!Pathway modules; Biosynthesis of terpenoids and polyketides; Terpenoid backbone biosynthesis!!!Pathway modules; Biosynthesis of terpenoids and polyketides; Terpeno…	M00373!!!M00375!!!M00374!!!M00088!!!M00095!!!M00849	Ethylmalonyl pathway!!!Hydroxypropionate-hydroxybutylate cycle!!!Dicarboxylate-hydroxybutyrate cycle!!!Ketone body biosynthesis, acetyl-CoA => acetoacetate/3-hydroxybutyrate/acetone!!!C5 isoprenoid biosynthesis, mevalonate pathway!!!C5 isoprenoid biosynthesis, mevalonate pathway, archaea	M00373!!!M00375!!!M00374!!!M00088!!!M00095!!!M00849
MW690_000724	3742	c_000000000203	4369	5445	-	1077	70	121	100	97	-0.831998	-0.706549	-0.816767	-0.785105	Isoprenoid biosynthesis	COG3425	Lipid transport and metabolism	I	3-hydroxy-3-methylglutaryl CoA synthase (PksG) (PDB:1TVZ)	COG3425	3-Oxoacyl-[acyl-carrier-protein (ACP)] synthase III C terminal	PF08541.11	hydroxymethylglutaryl-CoA synthase [EC:2.3.3.10]	K01641	Pathway modules; Lipid metabolism; Lipid metabolism!!!Pathway modules; Biosynthesis of terpenoids and polyketides; Terpenoid backbone biosynthesis!!!Pathway modules; Biosynthesis of terpenoids and polyketides; Terpenoid backbone biosynthesis	M00088!!!M00095!!!M00849	Ketone body biosynthesis, acetyl-CoA => acetoacetate/3-hydroxybutyrate/acetone!!!C5 isoprenoid biosynthesis, mevalonate pathway!!!C5 isoprenoid biosynthesis, mevalonate pathway, archaea	M00088!!!M00095!!!M00849
MW690_000725	3743	c_000000000203	5700	6833	+	1134	89	170	120	126.333	-0.562136	-0.292136	-0.629332	-0.494535			General function prediction only	R	Predicted kinase, aminoglycoside phosphotransferase (APT) family (YcbJ)	COG3173	Phosphotransferase enzyme family	PF01636.24
MW690_000726	3744	c_000000000203	6879	8159	-	1281	133	179	183	165	-0.161106	-0.393773	-0.198435	-0.251105			Posttranslational modification, protein turnover, chaperones!!!General function prediction only	O!!!R	Pyruvate-formate lyase-activating enzyme (PflA) (PDB:3CAN)!!!Predicted molibdopterin-dependent oxidoreductase YjgC (YjgC) (PDB:1AA6)	COG1180!!!COG3383	Radical SAM superfamily	PF04055.22	pyruvate formate lyase activating enzyme [EC:1.97.1.4]	K04069
MW690_000727	3745	c_000000000203	8213	8605	+	393	227	321	202	250	2.31259	2.15173	1.64838	2.03757			Cell cycle control, cell division, chromosome partitioning	D	Predicted archaeal cell division protein, SepF family (SepFarc) (PDB:3ZIE)	COG2450	Cell division protein SepF	PF04472.13	uncharacterized protein	K09152
MW690_000728	3746	c_000000000203	8633	9130	+	498	115	226	103	148	0.993	1.30481	0.338469	0.878759			General function prediction only	R	C4-type Zn-finger protein (Zpr1) (PDB:2QKD)	COG1779	ZPR1 zinc-finger domain	PF03367.14	zinc finger protein	K06874
MW690_000729	3747	c_000000000203	9120	10274	+	1155	283	428	394	368.333	1.07478	1.01092	1.05519	1.04696			Carbohydrate transport and metabolism!!!Translation, ribosomal structure and biogenesis	G!!!J	3-keto-L-gulonate-6-phosphate decarboxylase (UlaD) (PDB:3F4W)!!!RNA degradosome component RraA (regulator of RNase E activity) (RraA) (PDB:1J3L) (PUBMED:20471400)	COG0269!!!COG0684	Aldolase/RraA	PF03737.16	3-hexulose-6-phosphate synthase / 6-phospho-3-hexuloisomerase [EC:4.1.2.43 5.3.1.27]	K13831	Pathway modules; Carbohydrate metabolism; Central carbohydrate metabolism!!!Pathway modules; Energy metabolism; Methane metabolism	M00580!!!M00345	Pentose phosphate pathway, archaea, fructose 6P => ribose 5P!!!Formaldehyde assimilation, ribulose monophosphate pathway	M00580!!!M00345
MW690_000730	3748	c_000000000203	10261	10446	+	186	13	18	24	18.3333	-0.683019	-0.888264	-0.319465	-0.630249			Carbohydrate transport and metabolism!!!Translation, ribosomal structure and biogenesis	G!!!J	3-keto-L-gulonate-6-phosphate decarboxylase (UlaD) (PDB:3F4W)!!!RNA degradosome component RraA (regulator of RNase E activity) (RraA) (PDB:1J3L) (PUBMED:20471400)	COG0269!!!COG0684
MW690_000731	3749	c_000000000203	10548	11024	-	477	53	101	89	81	-0.0551258	0.208932	0.190954	0.11492			Function unknown	S	Uncharacterized membrane protein	COG2426	Putative small multi-drug export protein	PF06695.12
MW690_000732	3750	c_000000000203	11102	12673	+	1572	145	214	253	204	-0.332257	-0.43211	-0.0275597	-0.263976	Aminoacyl-tRNA synthetases	COG2024	Translation, ribosomal structure and biogenesis	J	O-phosphoseryl-tRNA(Cys) synthetase (SepRS) (PDB:2DU7)	COG2024	tRNA synthetases class II core domain (F)	PF01409.21	O-phosphoseryl-tRNA synthetase [EC:6.1.1.27]	K07587
MW690_000733	3751	c_000000000203	12782	13330	-	549	76	72	81	76.3333	0.257978	-0.479312	-0.14695	-0.122761			Translation, ribosomal structure and biogenesis	J	Ribosomal protein S18 acetylase RimI and related acetyltransferases (RimI) (PDB:1GHE)	COG0456	Acetyltransferase (GNAT) domain	PF13508.8	[ribosomal protein S18]-alanine N-acetyltransferase [EC:2.3.1.266]	K03789
MW690_000734	3752	c_000000000203	13346	13729	-	384	37	56	92	61.6667	-0.254891	-0.323342	0.551403	-0.00894344							Chorismate mutase type II	PF01817.22
MW690_000735	3753	c_000000000203	13948	14394	+	447	57	32	61	50	0.142612	-1.34032	-0.256633	-0.484781			Inorganic ion transport and metabolism	P	Permease, similar to cation transporters (MgtE2)	COG1824	Divalent cation transporter	PF01769.17
MW690_000736	3754	c_000000000203	14361	14825	+	465	10	24	33	22.3333	-2.36752	-1.80494	-1.19001	-1.78749			Inorganic ion transport and metabolism	P	Permease, similar to cation transporters (MgtE2)	COG1824	Divalent cation transporter	PF01769.17
MW690_000737	3755	c_000000000203	14873	15223	+	351	16	37	48	33.6667	-1.30968	-0.785067	-0.25043	-0.781726			Inorganic ion transport and metabolism	P	Permease, similar to cation transporters (MgtE2)	COG1824	Divalent cation transporter	PF01769.17
MW690_000738	3756	c_000000000203	15312	15854	+	543	92	174	132	132.667	0.547826	0.803716	0.570024	0.640522	Aminoacyl-tRNA synthetases	COG0441	Translation, ribosomal structure and biogenesis	J	Threonyl-tRNA synthetase (ThrS) (PDB:1NYQ)	COG0441	Archaea-specific editing domain of threonyl-tRNA synthetase	PF08915.12
MW690_000739	3757	c_000000000203	15844	17079	+	1236	176	254	206	212	0.293314	0.1615	0.0235188	0.159444	Aminoacyl-tRNA synthetases	COG0441	Translation, ribosomal structure and biogenesis	J	Threonyl-tRNA synthetase (ThrS) (PDB:1NYQ)	COG0441	tRNA synthetase class II core domain (G, H, P, S and T)	PF00587.26	threonyl-tRNA synthetase [EC:6.1.1.3]	K01868
MW690_000740	3758	c_000000000203	17081	17356	+	276	36	54	62	50.6667	0.182553	0.101101	0.462244	0.248633	Aminoacyl-tRNA synthetases	COG0441	Translation, ribosomal structure and biogenesis	J	Threonyl-tRNA synthetase (ThrS) (PDB:1NYQ)	COG0441	Anticodon binding domain	PF03129.21
MW690_000741	3759	c_000000000203	17430	17633	-	204	22	34	26	27.3333	-0.0793196	-0.122459	-0.339521	-0.180433	Thiamine biosynthesis	COG2104	Coenzyme transport and metabolism	H	Sulfur carrier protein ThiS (thiamine biosynthesis) (ThiS) (PDB:1F0Z)	COG2104	ThiS family	PF02597.21	sulfur carrier protein	K03154	Pathway modules; Metabolism of cofactors and vitamins; Cofactor and vitamin metabolism!!!Pathway modules; Metabolism of cofactors and vitamins; Cofactor and vitamin metabolism	M00127!!!M00895	Thiamine biosynthesis, prokaryotes, AIR (+ DXP/tyrosine) => TMP/TPP!!!Thiamine biosynthesis, prokaryotes, AIR (+ DXP/glycine) => TMP/TPP	M00127!!!M00895
MW690_000742	3760	c_000000000203	17691	18656	+	966	47	93	125	88.3333	-1.24477	-0.927543	-0.339352	-0.837222			Cell cycle control, cell division, chromosome partitioning!!!Coenzyme transport and metabolism	D!!!H	Radical SAM superfamily maturase, SkfB/NifB/PqqE family (SkfB) (PDB:6Q2P) (PUBMED:23282011)	COG0535	Radical SAM superfamily	PF04055.22	nitrogen fixation protein NifB	K02585
MW690_000743	3761	c_000000000203	18504	19109	-	606	16	24	30	23.3333	-2.09753	-2.18702	-1.70745	-1.99733			Function unknown	S	Uncharacterized conserved protein, DUF488 family	COG5483	Protein of unknown function, DUF488	PF04343.14
MW690_000744	3762	c_000000000203	19138	20160	+	1023	125	186	136	149	0.0742058	-0.0141171	-0.300849	-0.0802536			Carbohydrate transport and metabolism!!!Translation, ribosomal structure and biogenesis!!!Cell wall/membrane/envelope biogenesis	G!!!J!!!M	Phosphomannomutase (ManB) (PDB:6MNV)!!!NDP-sugar pyrophosphorylase, includes eIF-2Bgamma, eIF-2Bepsilon, and LPS biosynthesis protein s (GCD1) (PDB:6JQ8)	COG1109!!!COG1208	Nucleotidyl transferase	PF00483.24
MW690_000745	3763	c_000000000203	20173	21135	+	963	66	119	75	86.6667	-0.754857	-0.569084	-1.068	-0.797315	Pantothenate/CoA biosynthesis	COG1893	Coenzyme transport and metabolism	H	Ketopantoate reductase (PanE) (PDB:1BG6)	COG1893	Ketopantoate reductase PanE/ApbA C terminal	PF08546.12	2-dehydropantoate 2-reductase [EC:1.1.1.169]	K00077	Pathway modules; Metabolism of cofactors and vitamins; Cofactor and vitamin metabolism!!!Pathway modules; Metabolism of cofactors and vitamins; Cofactor and vitamin metabolism!!!Pathway modules; Metabolism of cofactors and vitamins; Cofactor and vitamin metabolism	M00119!!!M00913!!!M00914	Pantothenate biosynthesis, valine/L-aspartate => pantothenate!!!Pantothenate biosynthesis, 2-oxoisovalerate/spermine => pantothenate!!!Coenzyme A biosynthesis, archaea, 2-oxoisovalerate => 4-phosphopantoate => CoA	M00119!!!M00913!!!M00914
MW690_000746	3764	c_000000000203	21299	21478	+	180	11	19	19	16.3333	-0.867038	-0.765009	-0.601467	-0.744505
MW690_000747	3765	c_000000000203	21444	21836	+	393	1	4	5	3.33333	-4.93217	-4.00702	-3.55397	-4.16439			Function unknown	S	Uncharacterized membrane protein	COG2426	Putative small multi-drug export protein	PF06695.12
MW690_000748	3767	c_000000000203	22297	23010	-	714	86	94	70	83.3333	0.0561007	-0.476096	-0.735245	-0.38508	Pyrimidine biosynthesis	COG0284	Nucleotide transport and metabolism	F	Orotidine-5'-phosphate decarboxylase (PyrF) (PDB:1DBT)	COG0284	Orotidine 5'-phosphate decarboxylase / HUMPS family	PF00215.25
MW690_000749	3768	c_000000000203	23160	24548	+	1389	141	196	222	186.333	-0.19392	-0.380004	-0.0371855	-0.203703			Carbohydrate transport and metabolism	G	Mannosyltransferase related to Gpi18	COG5542	Mannosyltransferase (PIG-V)	PF04188.14
MW690_000750	3769	c_000000000203	24375	24866	-	492	9	8	17	11.3333	-2.59333	-3.41361	-2.20825	-2.7384
MW690_000751	3770	c_000000000203	24875	25510	-	636	32	35	52	39.6667	-1.18926	-1.72169	-0.993654	-1.30154
MW690_000752	3771	c_000000000203	25531	26151	-	621	47	127	66	80	-0.607341	0.157345	-0.618183	-0.35606
MW690_000753	3772	c_000000000203	26478	27113	-	636	59	120	110	96.3333	-0.316812	0.0414479	0.0800035	-0.0651204			Posttranslational modification, protein turnover, chaperones!!!Cell wall/membrane/envelope biogenesis	O!!!M	Dolichol kinase (SEC59)	COG0170			phytol kinase [EC:2.7.1.182]	K18678
MW690_000754	3773	c_000000000203	27147	27692	-	546	53	151	84	96	-0.250037	0.591858	-0.0868938	0.0849757			Nucleotide transport and metabolism	F	Nucleoside-triphosphatase THEP1 (THEP1) (PDB:1YE8)	COG1618	NTPase	PF03266.16	nucleoside-triphosphatase [EC:3.6.1.15]	K06928
MW690_000755	3774	c_000000000203	27679	29244	-	1566	353	581	444	459.333	0.953951	1.01221	0.788155	0.918105			Cell cycle control, cell division, chromosome partitioning!!!Coenzyme transport and metabolism!!!Function unknown	D!!!H!!!S	Radical SAM superfamily maturase, SkfB/NifB/PqqE family (SkfB) (PDB:6Q2P) (PUBMED:23282011)!!!Uncharacterized conserved protein	COG0535!!!COG4001	Radical SAM superfamily	PF04055.22	AdoMet-dependent heme synthase [EC:1.3.98.6]	K22227	Pathway modules; Metabolism of cofactors and vitamins; Cofactor and vitamin metabolism	M00847	Heme biosynthesis, archaea, siroheme => heme	M00847
MW690_000756	3775	c_000000000203	29301	29600	+	300	66	104	74	81.3333	0.927716	0.919982	0.595334	0.814344			Transcription	K	DNA-binding transcriptional regulator, ArsR family (ArsR) (PDB:3F6V)	COG0640	Bacterial regulatory protein, arsR family	PF01022.21	ArsR family transcriptional regulator, arsenate/arsenite/antimonite-responsive transcriptional repressor	K03892
MW690_000757	3776	c_000000000203	29676	31667	-	1992	580	861	639	693.333	1.3224	1.23215	0.965783	1.17344
MW690_000758	3777	c_000000000203	31774	32649	-	876	88	129	91	102.667	-0.205929	-0.316537	-0.654103	-0.39219			Amino acid transport and metabolism	E	L-aspartate dehydrogenase, NAD(P)-dependent (AspD) (PDB:1H2H) (PUBMED:12496312)	COG1712	Domain of unknown function DUF108	PF01958.19	aspartate dehydrogenase [EC:1.4.1.21]	K06989	Pathway modules; Metabolism of cofactors and vitamins; Cofactor and vitamin metabolism	M00115	NAD biosynthesis, aspartate => quinolinate => NAD	M00115
MW690_000759	3778	c_000000000203	32684	33508	+	825	68	109	88	88.3333	-0.488966	-0.472022	-0.615661	-0.525549	NAD biosynthesis	COG0157	Coenzyme transport and metabolism	H	Nicotinate-nucleotide pyrophosphorylase (NadC) (PDB:1O4U)	COG0157	Quinolinate phosphoribosyl transferase, C-terminal domain	PF01729.20	nicotinate-nucleotide pyrophosphorylase (carboxylating) [EC:2.4.2.19]	K00767	Pathway modules; Metabolism of cofactors and vitamins; Cofactor and vitamin metabolism!!!Pathway modules; Metabolism of cofactors and vitamins; Cofactor and vitamin metabolism	M00115!!!M00912	NAD biosynthesis, aspartate => quinolinate => NAD!!!NAD biosynthesis, tryptophan => quinolinate => NAD	M00115!!!M00912
MW690_000760	3780	c_000000000203	34854	36914	-	2061	158	249	220	209	-0.599537	-0.604791	-0.61951	-0.607946			Energy production and conversion	C	Acyl-CoA synthetase (NDP forming) (PatZN) (PDB:4YAK) (PUBMED:26251518)	COG1042	ATP-grasp domain	PF13549.7	acetate---CoA ligase (ADP-forming) [EC:6.2.1.13]	K24012
MW690_000761	3781	c_000000000203	37238	37420	+	183	20	46	38	34.6667	-0.0568951	0.4649	0.356071	0.254692
MW690_000762	3782	c_000000000203	37862	39046	+	1185	135	162	165	154	-0.0272696	-0.424934	-0.235	-0.229068			Cell wall/membrane/envelope biogenesis	M	Nickel-dependent lactate racemase (LarA) (PDB:2YJG) (PUBMED:24710389)	COG3875	Lactate racemase N-terminal domain	PF09861.10	lactate racemase [EC:5.1.2.1]	K22373
MW690_000763	3783	c_000000000203	39089	39310	+	222	18	80	53	50.3333	-0.48371	0.977942	0.552035	0.348756
MW690_000764	3784	c_000000000203	39548	40018	-	471	459	747	649	618.333	3.06559	3.10779	3.06859	3.08065	Ribosome 50S subunit	COG1841	Translation, ribosomal structure and biogenesis	J	Ribosomal protein L30/L7E (RpmD) (PDB:1VS6)	COG1841	Ribosomal protein L30p/L7e	PF00327.21	large subunit ribosomal protein L30	K02907
MW690_000765	3785	c_000000000203	40112	40804	-	693	467	728	633	609.333	2.53336	2.51352	2.47547	2.50745	Ribosome 30S subunit	COG0098	Translation, ribosomal structure and biogenesis	J	Ribosomal protein S5 (RpsE) (PDB:4V4H)	COG0098	Ribosomal protein S5, C-terminal domain	PF03719.16	small subunit ribosomal protein S5	K02988
MW690_000766	3786	c_000000000203	40921	41439	-	519	205	242	208	218.333	1.76466	1.34369	1.2893	1.46588	Ribosome 50S subunit	COG0256	Translation, ribosomal structure and biogenesis	J	Ribosomal protein L18 (RplR) (PDB:1VS6)	COG0256	Ribosomal large subunit proteins 60S L5, and 50S L18	PF17144.5	large subunit ribosomal protein L18	K02881
MW690_000767	3787	c_000000000203	41439	41990	-	552	344	364	411	373	2.42109	1.84269	2.18121	2.14833	Archaeal ribosomal proteins	COG2147	Translation, ribosomal structure and biogenesis	J	Ribosomal protein L19E (RPL19A) (PDB:4BYN)	COG2147	Ribosomal protein L19e	PF01280.21	large subunit ribosomal protein L19e	K02885
MW690_000768	3788	c_000000000203	41960	42133	-	174	4	16	21	13.6667	-2.17177	-0.957108	-0.411695	-1.18019
MW690_000769	3789	c_000000000203	42408	43097	+	690	71	106	115	97.3333	-0.169329	-0.254301	0.0262804	-0.13245			Lipid transport and metabolism	I	Glycerol-1-phosphate heptaprenyltransferase (PcrB) (PDB:1VIZ)	COG1646	PcrB family	PF01884.18	phosphoglycerol geranylgeranyltransferase [EC:2.5.1.41]	K17104
MW690_000770	3790	c_000000000203	43642	44541	-	900	273	381	322	325.333	1.38287	1.2032	1.12436	1.23681			General function prediction only	R	Uncharacterized conserved protein related to methyl-CoM reductase subunit C, methanogenesis marker protein 7	COG4052	Methyl-coenzyme M reductase operon protein C	PF04609.13
MW690_000771	3791	c_000000000203	44572	44691	-	120	20	16	33	23	0.551914	-0.421055	0.764182	0.298347
MW690_000772	3792	c_000000000203	44688	46016	-	1329	247	270	329	282	0.676412	0.144801	0.592993	0.471402			Energy production and conversion	C	CO dehydrogenase/acetyl-CoA synthase gamma subunit (corrinoid Fe-S protein) (CdhE) (PDB:2H9A)	COG1456	CO dehydrogenase/acetyl-CoA synthase delta subunit	PF03599.17	acetyl-CoA decarbonylase/synthase, CODH/ACS complex subunit gamma [EC:2.1.1.245]	K00197	Pathway modules; Energy metabolism; Carbon fixation!!!Pathway modules; Energy metabolism; Methane metabolism!!!Pathway modules; Energy metabolism; Methane metabolism!!!Signature modules; Module set; Metabolic capacity!!!Signature modules; Module set; Metabolic capacity	M00377!!!M00357!!!M00422!!!M00617!!!M00618	Reductive acetyl-CoA pathway (Wood-Ljungdahl pathway)!!!Methanogenesis, acetate => methane!!!Acetyl-CoA pathway, CO2 => acetyl-CoA!!!Methanogen!!!Acetogen	M00377!!!M00357!!!M00422!!!M00617!!!M00618
MW690_000773	3793	c_000000000203	46027	47496	-	1470	635	662	673	656.667	1.8914	1.29162	1.47892	1.55398			Energy production and conversion	C	CO dehydrogenase/acetyl-CoA synthase delta subunit (corrinoid Fe-S protein) (CdhD)	COG2069	CO dehydrogenase/acetyl-CoA synthase delta subunit	PF03599.17	acetyl-CoA decarbonylase/synthase, CODH/ACS complex subunit delta [EC:2.1.1.245]	K00194	Pathway modules; Energy metabolism; Carbon fixation!!!Pathway modules; Energy metabolism; Methane metabolism!!!Pathway modules; Energy metabolism; Methane metabolism!!!Signature modules; Module set; Metabolic capacity!!!Signature modules; Module set; Metabolic capacity	M00377!!!M00357!!!M00422!!!M00617!!!M00618	Reductive acetyl-CoA pathway (Wood-Ljungdahl pathway)!!!Methanogenesis, acetate => methane!!!Acetyl-CoA pathway, CO2 => acetyl-CoA!!!Methanogen!!!Acetogen	M00377!!!M00357!!!M00422!!!M00617!!!M00618
MW690_000774	3794	c_000000000203	47547	49259	-	1713	1126	1125	812	1021	2.49657	1.83548	1.5289	1.95365			Energy production and conversion	C	CO dehydrogenase/acetyl-CoA synthase beta subunit (CdhC)	COG1614	CO dehydrogenase/acetyl-CoA synthase complex beta subunit	PF03598.16	acetyl-CoA decarbonylase/synthase, CODH/ACS complex subunit beta [EC:2.3.1.169]	K00193	Pathway modules; Energy metabolism; Methane metabolism!!!Pathway modules; Energy metabolism; Methane metabolism!!!Signature modules; Module set; Metabolic capacity	M00357!!!M00422!!!M00617	Methanogenesis, acetate => methane!!!Acetyl-CoA pathway, CO2 => acetyl-CoA!!!Methanogen	M00357!!!M00422!!!M00617
MW690_000775	3795	c_000000000203	49376	49711	-	336	14	10	20	14.6667	-1.43308	-2.55856	-1.42978	-1.80714	Arginine biosynthesis	COG0078	Amino acid transport and metabolism	E	Ornithine carbamoyltransferase (ArgF) (PDB:1A1S)	COG0078	Aspartate/ornithine carbamoyltransferase, Asp/Orn binding domain	PF00185.25
MW690_000776	3796	c_000000000203	49651	50370	-	720	42	54	74	56.6667	-0.981209	-1.28223	-0.667701	-0.977046	Arginine biosynthesis	COG0078	Amino acid transport and metabolism	E	Ornithine carbamoyltransferase (ArgF) (PDB:1A1S)	COG0078	Aspartate/ornithine carbamoyltransferase, carbamoyl-P binding domain	PF02729.22	ornithine carbamoyltransferase [EC:2.1.3.3]	K00611	Pathway modules; Amino acid metabolism; Arginine and proline metabolism!!!Pathway modules; Amino acid metabolism; Arginine and proline metabolism	M00844!!!M00029	Arginine biosynthesis, ornithine => arginine!!!Urea cycle	M00844!!!M00029
MW690_000777	3797	c_000000000203	50410	50679	+	270	23	62	30	38.3333	-0.420974	0.33041	-0.541094	-0.210553							2TM domain	PF13239.7
MW690_000778	3798	c_000000000203	50756	51871	+	1116	111	121	176	136	-0.221969	-0.757867	-0.055613	-0.34515	Glycolysis	COG0524	Carbohydrate transport and metabolism	G	Sugar or nucleoside kinase, ribokinase family (RbsK) (PDB:2QCV)	COG0524	pfkB family carbohydrate kinase	PF00294.25	ribokinase [EC:2.7.1.15]	K00852
MW690_000779	3799	c_000000000203	51884	52066	+	183	24	44	41	36.3333	0.200263	0.401475	0.464323	0.355354
MW690_000780	3800	c_000000000203	52161	52535	+	375	108	214	132	151.333	1.31206	1.63553	1.10409	1.35056
MW690_000781	3801	c_000000000203	52489	53040	+	552	51	84	86	73.6667	-0.320771	-0.266204	-0.0689123	-0.218629
MW690_000782	3802	c_000000000203	53130	53243	+	114	0	3	2	1.66667	-4.73164	-2.58409	-2.90598	-3.40724
MW690_000783	3803	c_000000000203	53275	54207	+	933	279	688	401	456	1.36222	2.00302	1.38851	1.58458
MW690_000784	3804	c_000000000203	54218	54469	+	252	49	85	41	58.3333	0.753329	0.882014	0.0027434	0.546029
MW690_000785	3805	c_000000000203	54456	54662	+	207	10	12	23	15	-1.19992	-1.60819	-0.533914	-1.11401
MW690_000786	3806	c_000000000203	54628	54984	+	357	48	106	48	67.3333	0.221385	0.696371	-0.274884	0.214291
MW690_000787	3807	c_000000000203	54986	55849	+	864	123	196	196	171.667	0.294732	0.304939	0.468482	0.356051
MW690_000788	3808	c_000000000203	55942	56172	-	231	29	80	66	58.3333	0.132147	0.920609	0.808517	0.620424							4Fe-4S binding domain	PF00037.28	L-aspartate semialdehyde sulfurtransferase ferredoxin	K23976
MW690_000789	3809	c_000000000203	56232	56798	-	567	60	129	71	86.6667	-0.127089	0.311045	-0.38235	-0.0661313			General function prediction only	R	Predicted RNA modification protein, AMMECR1 domain (AMMECR1) (PDB:1VAJ) (PUBMED:24646681)	COG2078	AMMECR1	PF01871.18	uncharacterized protein	K09141
MW690_000790	3810	c_000000000203	57226	58953	+	1728	404	626	377	469	1.00636	0.977725	0.410429	0.798172			Posttranslational modification, protein turnover, chaperones	O	ABC-type glutathione transport system ATPase component, contains duplicated ATPase domain (GsiA)	COG1123	ABC transporter	PF00005.28	methyl coenzyme M reductase system, component A2	K00400
MW690_000791	3811	c_000000000203	59131	60495	-	1365	618	753	614	661.667	1.9592	1.58422	1.45357	1.66566			Replication, recombination and repair	L	DNA primase (bacterial type) (DnaG) (PDB:3B39) (PUBMED:28128549)	COG0358	Toprim domain	PF13662.7	DNA primase [EC:2.7.7.101]	K02316
MW690_000792	3812	c_000000000203	60726	61400	+	675	80	183	125	129.333	0.0334259	0.562334	0.177784	0.257848	Heme biosynthesis	COG1648	Coenzyme transport and metabolism	H	Siroheme synthase (precorrin-2 oxidase/ferrochelatase domain) (CysG2) (PDB:1PJQ)	COG1648	Putative NAD(P)-binding	PF13241.7	precorrin-2 dehydrogenase / sirohydrochlorin ferrochelatase [EC:1.3.1.76 4.99.1.4]	K02304	Pathway modules; Metabolism of cofactors and vitamins; Cofactor and vitamin metabolism!!!Pathway modules; Metabolism of cofactors and vitamins; Cofactor and vitamin metabolism	M00846!!!M00924	Siroheme biosynthesis, glutamyl-tRNA => siroheme!!!Cobalamin biosynthesis, anaerobic, uroporphyrinogen III => sirohydrochlorin => cobyrinate a,c-diamide	M00846!!!M00924
MW690_000793	3813	c_000000000203	61705	63066	+	1362	138	307	317	254	-0.196516	0.294373	0.504086	0.200648	Heme biosynthesis	COG0373	Coenzyme transport and metabolism	H	Glutamyl-tRNA reductase (HemA) (PDB:2XOE)	COG0373	Shikimate / quinate 5-dehydrogenase	PF01488.21	glutamyl-tRNA reductase [EC:1.2.1.70]	K02492	Pathway modules; Metabolism of cofactors and vitamins; Cofactor and vitamin metabolism!!!Pathway modules; Metabolism of cofactors and vitamins; Cofactor and vitamin metabolism!!!Pathway modules; Metabolism of cofactors and vitamins; Cofactor and vitamin metabolism	M00846!!!M00121!!!M00926	Siroheme biosynthesis, glutamyl-tRNA => siroheme!!!Heme biosynthesis, plants and bacteria, glutamate => heme!!!Heme biosynthesis, bacteria, glutamyl-tRNA => coproporphyrin III => heme	M00846!!!M00121!!!M00926
MW690_000794	3814	c_000000000203	63101	64246	-	1146	97	167	142	135.333	-0.453808	-0.332933	-0.402589	-0.396443	Isoleucine, leucine, valine biosynthesis	COG0436	Amino acid transport and metabolism	E	Aspartate/methionine/tyrosine aminotransferase (AspB) (PDB:2O0R)	COG0436	Aminotransferase class I and II	PF00155.22
MW690_000795	3815	c_000000000203	64717	65814	-	1098	401	470	450	440.333	1.64985	1.21883	1.3197	1.39613			General function prediction only	R	Hemolysin-related protein, contains CBS domains, UPF0053 family (TlyC) (PDB:2NQW)	COG1253	Cyclin M transmembrane N-terminal domain	PF01595.21	putative hemolysin	K03699
MW690_000796	3816	c_000000000203	65917	66138	-	222	104	108	185	132.333	2.0142	1.40858	2.34584	1.92287
MW690_000797	3817	c_000000000203	66243	66446	+	204	5	8	16	9.66667	-2.11174	-2.14352	-1.02305	-1.75944
MW690_000798	3818	c_000000000203	66433	67317	+	885	7	12	7	8.66667	-3.78139	-3.70424	-4.27766	-3.9211							CRISPR-associated (Cas) DxTHG family	PF09455.11
MW690_000799	3819	c_000000000203	67492	68412	+	921	161	302	277	246.667	0.589586	0.835175	0.874271	0.766344			Replication, recombination and repair	L	DNA modification methylase (YhdJ) (PDB:1BOO)	COG0863	DNA methylase	PF01555.19	modification methylase	K24451
MW690_000800	3820	c_000000000203	68381	68674	+	294	95	144	141	126.667	1.47901	1.41669	1.54997	1.48189
MW690_000801	3821	c_000000000203	68810	69202	+	393	204	258	181	214.333	2.15882	1.83708	1.49042	1.82877	Translation factors	COG0231	Translation, ribosomal structure and biogenesis	J	Translation elongation factor P (EF-P)/translation initiation factor 5A (eIF-5A) (Efp) (PDB:1UEB)	COG0231	Elongation factor P (EF-P) KOW-like domain	PF08207.13	translation initiation factor 5A	K03263
MW690_000802	3822	c_000000000203	69328	69585	+	258	113	158	120	130.333	1.91657	1.73855	1.50665	1.72059	23S rRNA modification	COG0826	Translation, ribosomal structure and biogenesis	J	23S rRNA C2501 and tRNA U34 5'-hydroxylation protein RlhA/YrrN/YrrO, U32 peptidase family (RlhA) (PDB:5D88) (PUBMED:31253794;31358606)	COG0826
MW690_000803	3823	c_000000000203	69626	70522	+	897	211	326	293	276.667	1.0168	0.983416	0.993236	0.997818			Transcription	K	Predicted transcriptional regulator, contains C-terminal CBS domains	COG2524	CBS domain	PF00571.29
MW690_000804	3824	c_000000000203	70552	71034	+	483	139	273	160	190.667	1.30949	1.62096	1.01553	1.31533
MW690_000805	3825	c_000000000203	71301	72701	+	1401	238	381	308	309	0.546857	0.564739	0.421869	0.511155	Aminoacyl-tRNA synthetases	COG0423	Translation, ribosomal structure and biogenesis	J	Glycyl-tRNA synthetase, class II (GRS1) (PDB:2PME)	COG0423	Anticodon binding domain	PF03129.21	glycyl-tRNA synthetase [EC:6.1.1.14]	K01880
MW690_000806	3826	c_000000000203	72711	73091	+	381	64	161	109	111.333	0.538833	1.20318	0.806124	0.84938							Domain of unknown function (DUF5618)	PF18498.2
MW690_000807	3827	c_000000000203	73227	74618	+	1392	212	293	289	264.667	0.389628	0.195715	0.33946	0.308268			Inorganic ion transport and metabolism!!!Posttranslational modification, protein turnover, chaperones	P!!!O	Nitrous oxide reductase accessory protein NosD, contains tandem CASH domains (NosD) (PDB:2KZW)!!!Cysteine protease, C1A family (PDB:1AEC)	COG3420!!!COG4870	Periplasmic copper-binding protein (NosD)	PF05048.14	nitrous oxidase accessory protein	K07218
MW690_000808	3828	c_000000000203	74599	75162	+	564	80	108	101	96.3333	0.292618	0.0634414	0.130768	0.162276			Cell wall/membrane/envelope biogenesis!!!Function unknown!!!Inorganic ion transport and metabolism	M!!!S!!!P	Outer membrane protein assembly factor BamB, contains PQQ-like beta-propeller repeat (PQQ) (PDB:6TJG)!!!Uncharacterized conserved protein, PKD repeat domain (PDB:2KZW)!!!Nitrous oxide reductase accessory protein NosD, contains tandem CASH domains (NosD) (PDB:2KZW)	COG1520!!!COG3291!!!COG3420
MW690_000809	3829	c_000000000203	75220	75594	+	375	69	104	128	100.333	0.669447	0.598054	1.05986	0.775787			General function prediction only	R	Uncharacterized conserved protein, contains a Zn-finger-like domain (PUBMED:17250770)	COG2158	Cysteine-rich small domain	PF04071.13
MW690_000810	3830	c_000000000203	75690	76472	+	783	52	105	108	88.3333	-0.79737	-0.450328	-0.246333	-0.49801	Cobalamine/B12 biosynthesis	COG1270	Coenzyme transport and metabolism	H	Cobalamin biosynthesis protein CobD/CbiB (CbiB)	COG1270	CobD/Cbib protein	PF03186.14	adenosylcobinamide-phosphate synthase [EC:6.3.1.10]	K02227	Pathway modules; Metabolism of cofactors and vitamins; Cofactor and vitamin metabolism	M00122	Cobalamin biosynthesis, cobyrinate a,c-diamide => cobalamin	M00122
MW690_000811	3831	c_000000000203	76717	77856	+	1140	100	148	181	143	-0.402514	-0.499058	-0.0460085	-0.31586			Energy production and conversion	C	NADH dehydrogenase, FAD-containing subunit (Ndh) (PDB:5NA4)	COG1252	Pyridine nucleotide-disulphide oxidoreductase	PF07992.15	NADH:ubiquinone reductase (H+-translocating) [EC:7.1.1.2]	K03885
MW690_000812	3832	c_000000000203	78110	80647	-	2538	378	452	363	397.667	0.355926	-0.0462609	-0.198681	0.0369947	Aminoacyl-tRNA synthetases	COG0525	Translation, ribosomal structure and biogenesis	J	Valyl-tRNA synthetase (ValS) (PDB:1GAX)	COG0525	tRNA synthetases class I (I, L, M and V)	PF00133.23	valyl-tRNA synthetase [EC:6.1.1.9]	K01873
MW690_000813	3833	c_000000000203	80731	81123	+	393	49	51	29	43	0.112224	-0.490443	-1.13076	-0.502993			Translation, ribosomal structure and biogenesis	J	Peptidyl-tRNA hydrolase (Pth2) (PDB:1Q7S)	COG1990	Peptidyl-tRNA hydrolase PTH2	PF01981.17	peptidyl-tRNA hydrolase, PTH2 family [EC:3.1.1.29]	K04794
MW690_000814	3834	c_000000000203	81388	81873	+	486	43	52	73	56	-0.380616	-0.769126	-0.120156	-0.423299
MW690_000815	3835	c_000000000203	81809	82096	-	288	9	5	6	6.66667	-1.82074	-3.26905	-2.8645	-2.65143
MW690_000816	3836	c_000000000203	82086	82301	-	216	13	24	27	21.3333	-0.898747	-0.698736	-0.368544	-0.655342							Protein of unknown function (DUF2283)	PF10049.10
MW690_000817	3837	c_000000000203	82286	82600	-	315	27	94	76	65.6667	-0.416596	0.704476	0.563164	0.283681							phage-Barnase-EndoU-ColicinE5/D-RelE like nuclease2	PF18810.2
MW690_000818	3838	c_000000000203	82718	83365	-	648	93	144	139	125.333	0.308297	0.276517	0.389255	0.32469	Biotin biosynthesis	COG2226	Coenzyme transport and metabolism	H	Ubiquinone/menaquinone biosynthesis C-methylase UbiE/MenG (UbiE) (PDB:4OBW)	COG2226	Methyltransferase domain	PF13649.7	arsenite methyltransferase [EC:2.1.1.137]	K07755
MW690_000819	3839	c_000000000203	83389	83901	-	513	18	34	44	32	-1.69211	-1.45285	-0.922098	-1.35569	Non-phosphorylated Entner-Doudoroff pathway	COG2303	Lipid transport and metabolism!!!General function prediction only	I!!!R	Choline dehydrogenase or related flavoprotein (BetA) (PDB:1B4V)	COG2303	GMC oxidoreductase	PF05199.14
MW690_000820	3840	c_000000000203	83961	84722	-	762	35	58	75	56	-1.32265	-1.26184	-0.730259	-1.10492	Non-phosphorylated Entner-Doudoroff pathway	COG2303	Lipid transport and metabolism!!!General function prediction only	I!!!R	Choline dehydrogenase or related flavoprotein (BetA) (PDB:1B4V)	COG2303	GMC oxidoreductase	PF00732.20
MW690_000821	3841	c_000000000203	84762	86021	+	1260	335	744	565	548	1.19221	1.68236	1.44916	1.44124			General function prediction only	R	Possible nuclease of RNase H fold, RuvC/YqgF family	COG2433	Protein of unknown function (DUF460)	PF04312.14	uncharacterized protein	K09150
MW690_000822	3842	c_000000000203	86033	86749	-	717	79	82	75	78.6667	-0.0716937	-0.678066	-0.642441	-0.464067	tRNA modification	COG0603	Translation, ribosomal structure and biogenesis	J	7-cyano-7-deazaguanine synthase (queuosine biosynthesis) (QueC) (PDB:2PG3) (PUBMED:14660578;17384645)	COG0603	Queuosine biosynthesis protein QueC	PF06508.14	7-cyano-7-deazaguanine synthase [EC:6.3.4.20]	K06920
MW690_000823	3843	c_000000000203	86869	87168	+	300	56	76	84	72	0.692613	0.470011	0.777045	0.646556
MW690_000824	3844	c_000000000203	87152	87676	+	525	96	139	122	119	0.657536	0.529389	0.505448	0.564125			General function prediction only	R	Uncharacterized protein, contains PD-(D/E)XK nuclease domain	COG5493	Protein of unknown function (DUF3782)	PF12644.8
MW690_000825	3845	c_000000000203	87707	88234	-	528	43	69	97	69.6667	-0.500198	-0.484012	0.16792	-0.272096			Carbohydrate transport and metabolism	G	Phosphomannomutase (ManB) (PDB:6MNV)	COG1109	Phosphoglucomutase/phosphomannomutase, alpha/beta/alpha domain III	PF02880.17
MW690_000826	3846	c_000000000203	88204	88968	-	765	40	46	58	48	-1.13821	-1.59872	-1.10397	-1.2803			Carbohydrate transport and metabolism	G	Phosphomannomutase (ManB) (PDB:6MNV)	COG1109	Phosphoglucomutase/phosphomannomutase, alpha/beta/alpha domain II	PF02879.17
MW690_000827	3847	c_000000000203	89552	89701	+	150	4	3	0	2.33333	-1.95764	-2.98002	-5.62383	-3.5205
MW690_000828	3848	c_000000000203	89682	89918	+	237	3	19	20	14	-2.98014	-1.1619	-0.926207	-1.68941
MW690_000829	3849	c_000000000203	89973	90608	-	636	73	136	145	118	-0.0119579	0.221316	0.476976	0.228778			Energy production and conversion	C	Coenzyme F420-reducing hydrogenase, beta subunit (FrhB) (PDB:3ZFS)	COG1035	Coenzyme F420 hydrogenase/dehydrogenase, beta subunit C terminus	PF04432.14	coenzyme F420 hydrogenase subunit beta [EC:1.12.98.1]	K00441
MW690_000830	3850	c_000000000203	90670	91116	-	447	117	146	134	132.333	1.17364	0.832067	0.872315	0.95934
MW690_000831	3851	c_000000000203	91207	91785	-	579	78	118	75	90.3333	0.218454	0.152765	-0.334031	0.0123961	Pyruvate oxidation	COG1013	Energy production and conversion	C	Pyruvate:ferredoxin oxidoreductase or related 2-oxoacid:ferredoxin oxidoreductase, beta subunit (PorB) (PDB:1B0P)	COG1013	Thiamine pyrophosphate enzyme, C-terminal TPP binding domain	PF02775.22
MW690_000832	3852	c_000000000203	91782	92681	-	900	151	212	168	177	0.530645	0.358979	0.187807	0.359144	Pyruvate oxidation	COG1013	Energy production and conversion	C	Pyruvate:ferredoxin oxidoreductase or related 2-oxoacid:ferredoxin oxidoreductase, beta subunit (PorB) (PDB:1B0P)	COG1013	Thiamine pyrophosphate enzyme, C-terminal TPP binding domain	PF02775.22
MW690_000833	3853	c_000000000203	92678	93865	-	1188	197	306	199	234	0.512642	0.486866	0.0309097	0.343473	Pyruvate oxidation	COG0674	Energy production and conversion	C	Pyruvate:ferredoxin oxidoreductase or related 2-oxoacid:ferredoxin oxidoreductase, alpha subunit (PorA) (PDB:5C4I)	COG0674	Pyruvate flavodoxin/ferredoxin oxidoreductase, thiamine diP-bdg	PF01855.20	pyruvate ferredoxin oxidoreductase alpha subunit [EC:1.2.7.1]	K00169	Pathway modules; Carbohydrate metabolism; Central carbohydrate metabolism!!!Pathway modules; Energy metabolism; Carbon fixation!!!Pathway modules; Energy metabolism; Carbon fixation!!!Pathway modules; Energy metabolism; Carbon fixation!!!Signature modules; Module set; Metabolic capacity	M00307!!!M00173!!!M00374!!!M00620!!!M00614	Pyruvate oxidation, pyruvate => acetyl-CoA!!!Reductive citrate cycle (Arnon-Buchanan cycle)!!!Dicarboxylate-hydroxybutyrate cycle!!!Incomplete reductive citrate cycle, acetyl-CoA => oxoglutarate!!!Anoxygenic photosynthesis in green sulfur bacteria	M00307!!!M00173!!!M00374!!!M00620!!!M00614
MW690_000834	3854	c_000000000203	94125	94712	+	588	87	108	107	100.667	0.352791	0.00332037	0.153504	0.169872	Histidine biosynthesis	COG0118	Amino acid transport and metabolism	E	Imidazoleglycerol phosphate synthase glutamine amidotransferase subunit HisH (HisH) (PDB:1OX4)	COG0118	Glutamine amidotransferase class-I	PF00117.29	imidazole glycerol-phosphate synthase subunit HisH [EC:4.3.2.10]	K02501	Pathway modules; Amino acid metabolism; Histidine metabolism	M00026	Histidine biosynthesis, PRPP => histidine	M00026
MW690_000835	3855	c_000000000203	95017	96132	-	1116	198	256	321	258.333	0.610127	0.320135	0.809538	0.579933	Purine biosynthesis	COG1759	Nucleotide transport and metabolism	F	5-formaminoimidazole-4-carboxamide-1-beta-D-ribofuranosyl 5'-monophosphate synthetase (purine biosynthesis) (PurP) (PDB:2PBZ) (PUBMED:15623504)	COG1759	Domain of unknown function (DUF1297)	PF06973.13	5-formaminoimidazole-4-carboxamide-1-(beta)-D-ribofuranosyl 5'-monophosphate synthetase [EC:6.3.4.23]	K06863	Pathway modules; Nucleotide metabolism; Purine metabolism	M00048	Inosine monophosphate biosynthesis, PRPP + glutamine => IMP	M00048
MW690_000836	3856	c_000000000203	96406	96810	-	405	35	131	113	93	-0.410778	0.818582	0.769754	0.392519							HEPN domain	PF05168.15
MW690_000837	3857	c_000000000203	96770	97198	-	429	24	79	57	53.3333	-1.02887	0.0094906	-0.29436	-0.437914			General function prediction only	R	Predicted nucleotidyltransferase MJ0435 (MJ0435) (PDB:1WOT)	COG1669	Nucleotidyltransferase domain	PF01909.24	uncharacterized protein	K07076
MW690_000838	3858	c_000000000203	97235	97696	+	462	43	39	49	43.6667	-0.307553	-1.10653	-0.617409	-0.677163			Energy production and conversion	C	CO dehydrogenase/acetyl-CoA synthase gamma subunit (corrinoid Fe-S protein) (CdhE) (PDB:2H9A)	COG1456	Putative Fe-S cluster	PF04060.14	4Fe-4S ferredoxin	K11260	Pathway modules; Energy metabolism; Methane metabolism!!!Signature modules; Module set; Metabolic capacity	M00567!!!M00617	Methanogenesis, CO2 => methane!!!Methanogen	M00567!!!M00617
MW690_000839	3859	c_000000000203	97745	97942	-	198	17	24	29	23.3333	-0.398821	-0.573205	-0.14173	-0.371252			Translation, ribosomal structure and biogenesis	J	Diphthamide synthase subunit DPH2 (DPH2) (PDB:3LZC)	COG1736	Putative diphthamide synthesis protein	PF01866.18
MW690_000840	3860	c_000000000203	98170	98781	-	612	91	154	141	128.667	0.359565	0.455517	0.492254	0.435779			Translation, ribosomal structure and biogenesis	J	Diphthamide synthase subunit DPH2 (DPH2) (PDB:3LZC)	COG1736	Putative diphthamide synthesis protein	PF01866.18
MW690_000841	3861	c_000000000203	98827	100047	-	1221	279	283	345	302.333	0.97411	0.334799	0.783678	0.697529			Amino acid transport and metabolism	E	3-dehydroquinate synthase, class II (AroB2)	COG1465	3-dehydroquinate synthase II	PF01959.17	3-dehydroquinate synthase II [EC:1.4.1.24]	K11646
MW690_000842	3862	c_000000000203	100044	100871	-	828	345	336	243	308	1.84031	1.14242	0.839275	1.274	Glycolysis	COG1830	Carbohydrate transport and metabolism	G	Fructose-bisphosphate aldolase class Ia, DhnA family (FbaB) (PDB:1OJX)	COG1830	DeoC/LacD family aldolase	PF01791.10	fructose-bisphosphate aldolase / 2-amino-3,7-dideoxy-D-threo-hept-6-ulosonate synthase [EC:4.1.2.13 2.2.1.10]	K16306	Pathway modules; Carbohydrate metabolism; Central carbohydrate metabolism!!!Pathway modules; Carbohydrate metabolism; Central carbohydrate metabolism	M00001!!!M00003	Glycolysis (Embden-Meyerhof pathway), glucose => pyruvate!!!Gluconeogenesis, oxaloacetate => fructose-6P	M00001!!!M00003
MW690_000843	3863	c_000000000203	100947	102830	-	1884	371	555	374	433.333	0.758888	0.679501	0.274223	0.570871			General function prediction only	R	Predicted metal-dependent RNase, contains metallo-beta-lactamase and KH domains (PDB:3AF5)	COG1782	Beta-Casp domain	PF10996.9	uncharacterized protein	K07041
MW690_000844	3864	c_000000000203	103054	103728	-	675	432	588	358	459.333	2.45907	2.2436	1.69207	2.13158			Posttranslational modification, protein turnover, chaperones	O	20S proteasome, alpha and beta subunits (PRE1) (PDB:1FNT)	COG0638	Proteasome subunit	PF00227.27	proteasome beta subunit [EC:3.4.25.1]	K03433
MW690_000845	3865	c_000000000203	103799	104275	-	477	386	611	425	474	2.79773	2.7998	2.44015	2.67923			Transcription	K	Metal-responsive transcriptional regulator, contains CopG/Arc/MetJ DNA-binding domain (NikR) (PDB:1Q5V)	COG0864	NikR C terminal nickel binding domain	PF08753.12	CopG family transcriptional regulator, nickel-responsive regulator	K07722
MW690_000846	3866	c_000000000203	104288	104857	-	570	147	277	229	217.667	1.15101	1.40297	1.29252	1.28216	Riboflavin/FAD biosynthesis	COG0615	Cell wall/membrane/envelope biogenesis	M	Glycerol-3-phosphate cytidylyltransferase, cytidylyltransferase family (TagD) (PDB:2B7L)	COG0615	Cytidylyltransferase-like	PF01467.27	FAD synthetase [EC:2.7.7.2]	K14656
MW690_000847	3867	c_000000000203	104862	105314	-	453	24	16	33	24.3333	-1.1074	-2.33753	-1.15229	-1.53241			Posttranslational modification, protein turnover, chaperones	O	Proteasome lid subunit RPN8/RPN11, contains Jab1/MPN domain metalloenzyme (JAMM) motif (Rri1) (PDB:2O95)	COG1310	Prokaryotic homologs of the JAB domain	PF14464.7
MW690_000848	3868	c_000000000203	105296	105583	-	288	6	18	21	15	-2.36823	-1.51903	-1.13868	-1.67531			Coenzyme transport and metabolism	H	Tyramine-glutamate ligase MfnD (methanofuran biosynthesis), ATP-grasp superfamily (MfnD) (PDB:3DF7) (PUBMED:25211225)	COG1821	ATP-grasp domain	PF02655.15
MW690_000849	3869	c_000000000203	105601	106203	-	603	83	143	166	130.667	0.248943	0.370334	0.748348	0.455875			Coenzyme transport and metabolism	H	Tyramine-glutamate ligase MfnD (methanofuran biosynthesis), ATP-grasp superfamily (MfnD) (PDB:3DF7) (PUBMED:25211225)	COG1821	ATP-grasp domain	PF02655.15	tyramine---L-glutamate ligase [EC:6.3.4.24]	K06914	Pathway modules; Energy metabolism; Methane metabolism	M00935	Methanofuran biosynthesis	M00935
MW690_000850	3870	c_000000000203	106309	106605	-	297	74	127	99	100	1.1061	1.22148	1.02729	1.11829
MW690_000851	3871	c_000000000203	106784	107212	-	429	169	248	213	210	1.76156	1.65371	1.59824	1.67117
MW690_000852	3872	c_000000000203	107302	108033	-	732	38	49	49	45.3333	-1.14766	-1.4449	-1.28136	-1.29131			Coenzyme transport and metabolism	H	2-phospho-L-lactate guanylyltransferase, coenzyme F420 biosynthesis enzyme, CobY/MobA/RfbA family (PDB:6BWH)	COG1920	Guanylyl transferase CofC like	PF01983.17	2-phospho-L-lactate/phosphoenolpyruvate guanylyltransferase [EC:2.7.7.68 2.7.7.105]	K14941	Pathway modules; Energy metabolism; Methane metabolism	M00378	F420 biosynthesis	M00378
MW690_000853	3873	c_000000000203	108814	109038	+	225	117	129	89	111.667	2.16399	1.64447	1.27502	1.69449			Transcription	K	Small nuclear ribonucleoprotein (snRNP) homolog (LSM1) (PDB:1B34)	COG1958	LSM domain	PF01423.23	small nuclear ribonucleoprotein	K04796
MW690_000854	3874	c_000000000203	109162	110061	+	900	243	303	255	267	1.21525	0.873213	0.788382	0.958948	Proline biosynthesis	COG0345	Amino acid transport and metabolism	E	Pyrroline-5-carboxylate reductase (ProC) (PDB:3GT0) (PUBMED:22125496;26507882)	COG0345	Pyrroline-5-carboxylate reductase dimerisation	PF14748.7	pyrroline-5-carboxylate reductase [EC:1.5.1.2]	K00286	Pathway modules; Amino acid metabolism; Arginine and proline metabolism	M00015	Proline biosynthesis, glutamate => proline	M00015
MW690_000855	3875	c_000000000203	110058	111149	+	1092	189	274	174	212.333	0.57455	0.449347	-0.04069	0.327735			Transcription	K	Predicted transcriptional regulator	COG1395	Helix-turn-helix	PF01381.23	putative transcriptional regulator	K07728
MW690_000856	3876	c_000000000203	111179	112909	-	1731	39	71	61	57	-2.35236	-2.15608	-2.20989	-2.23944			Nucleotide transport and metabolism	F	Adenine deaminase (AdeC) (PDB:3NQB)	COG1001	Adenine deaminase C-terminal domain	PF13382.7	adenine deaminase [EC:3.5.4.2]	K01486
MW690_000857	3877	c_000000000203	112937	113728	-	792	32	21	20	24.3333	-1.50574	-2.76165	-2.66682	-2.3114			Amino acid transport and metabolism	E	Threonine/homoserine/homoserine lactone efflux protein (RhtB)	COG1280	LysE type translocator	PF01810.19
MW690_000858	3878	c_000000000203	114027	114764	+	738	21	37	16	24.6667	-1.99996	-1.85722	-2.8781	-2.24509			Posttranslational modification, protein turnover, chaperones	O	20S proteasome, alpha and beta subunits (PRE1) (PDB:1FNT)	COG0638	Proteasome subunit	PF00227.27	proteasome alpha subunit [EC:3.4.25.1]	K03432
MW690_000859	3879	c_000000000203	114800	115522	+	723	194	290	190	224.667	1.20703	1.12598	0.680779	1.0046			Translation, ribosomal structure and biogenesis	J	Ribosome maturation protein Sdo1 (Sdo1)	COG1500	Shwachman-Bodian-Diamond syndrome (SBDS) protein	PF01172.19	ribosome maturation protein SDO1	K14574
0	3880	c_000000000203	115585	115656	+	72	0	0	1	0.333333	-4.06867	-4.72848	-2.97998	-3.92571
MW690_000861	4041	c_000000000074	1	609	-	609	39	75	50	54.6667	-0.845265	-0.570452	-0.987103	-0.80094			Nucleotide transport and metabolism	F	Adenine deaminase (AdeC) (PDB:3NQB)	COG1001	Adenine deaminase C-terminal domain	PF13382.7
MW690_000862	4042	c_000000000074	569	1729	-	1161	7	21	22	16.6667	-4.17301	-3.31345	-3.08432	-3.52359			Nucleotide transport and metabolism	F	Adenine deaminase (AdeC) (PDB:3NQB)	COG1001	Amidohydrolase family	PF01979.21	adenine deaminase [EC:3.5.4.2]	K01486
MW690_000863	4043	c_000000000074	1757	2548	-	792	74	68	37	59.6667	-0.308935	-1.08988	-1.79555	-1.06479			Amino acid transport and metabolism	E	Threonine/homoserine/homoserine lactone efflux protein (RhtB)	COG1280	LysE type translocator	PF01810.19
MW690_000864	4044	c_000000000074	2847	3617	+	771	1	19	11	10.3333	-5.90437	-2.86374	-3.46204	-4.07672			Posttranslational modification, protein turnover, chaperones	O	20S proteasome, alpha and beta subunits (PRE1) (PDB:1FNT)	COG0638	Proteasome subunit	PF00227.27	proteasome alpha subunit [EC:3.4.25.1]	K03432
MW690_000865	4045	c_000000000074	3621	3761	+	141	0	0	0	0	-5.0383	-5.69811	-5.53457	-5.42366
MW690_000866	4046	c_000000000074	3739	4341	+	603	15	59	54	42.6667	-2.18057	-0.899755	-0.862846	-1.31439			Translation, ribosomal structure and biogenesis	J	Ribosome maturation protein Sdo1 (Sdo1)	COG1500	SBDS protein C-terminal domain	PF09377.11	ribosome maturation protein SDO1	K14574
MW690_000867	4047	c_000000000074	4404	5300	+	897	219	523	426	389.333	1.07037	1.66452	1.53242	1.42244			Intracellular trafficking, secretion, and vesicular transport	U	Exosome complex RNA-binding protein Rrp4, contains S1 and KH domains (Rrp4) (PDB:2Z0S) (PUBMED:12496312)	COG1097	KH domain	PF00013.30	exosome complex component RRP4	K03679
MW690_000868	4048	c_000000000074	5328	6095	+	768	184	262	300	248.667	1.04377	0.892653	1.25124	1.06255			Translation, ribosomal structure and biogenesis	J	Ribonuclease PH (Rph) (PDB:1UDO)	COG0689	3' exoribonuclease family, domain 1	PF01138.22	exosome complex component RRP41	K11600
MW690_000869	4049	c_000000000074	6135	6926	+	792	234	285	389	302.667	1.34534	0.969432	1.58111	1.29863			Intracellular trafficking, secretion, and vesicular transport	U	Exosome complex RNA-binding protein Rrp42, RNase PH superfamily (Rrp42) (PDB:4IFD) (PUBMED:23319881)	COG2123	3' exoribonuclease family, domain 1	PF01138.22	exosome complex component RRP42	K12589
MW690_000870	4050	c_000000000074	6982	8448	-	1467	137	209	251	199	-0.314113	-0.366405	0.0607453	-0.206591	Purine biosynthesis	COG0034	Nucleotide transport and metabolism	F	Glutamine phosphoribosylpyrophosphate amidotransferase (PurF) (PDB:1ECB)	COG0034	Glutamine amidotransferase domain	PF13537.7	amidophosphoribosyltransferase [EC:2.4.2.14]	K00764	Pathway modules; Nucleotide metabolism; Purine metabolism	M00048	Inosine monophosphate biosynthesis, PRPP + glutamine => IMP	M00048
MW690_000871	4051	c_000000000074	8430	9785	-	1356	115	257	195	189	-0.45214	0.0447286	-0.189133	-0.198848	Aminoacyl-tRNA synthetases	COG0124	Translation, ribosomal structure and biogenesis	J	Histidyl-tRNA synthetase (HisS) (PDB:1KMM)	COG0124	Histidyl-tRNA synthetase	PF13393.7	histidyl-tRNA synthetase [EC:6.1.1.21]	K01892	Pathway modules; Amino acid metabolism; Histidine metabolism	M00026	Histidine biosynthesis, PRPP => histidine	M00026
MW690_000872	4052	c_000000000074	10158	10490	+	333	39	141	58	79.3333	0.0256551	1.20672	0.0959702	0.442782							Protein of unknown function (DUF3467)	PF11950.9
MW690_000873	4053	c_000000000074	10495	11247	+	753	78	246	110	144.667	-0.160633	0.830379	-0.16362	0.168709							Archaeal PaREP1/PaREP8 family	PF05942.12
MW690_000874	4054	c_000000000074	11448	11654	+	207	116	267	201	194.667	2.27195	2.81135	2.56613	2.54981
MW690_000875	4055	c_000000000074	11975	14551	+	2577	336	560	564	486.667	0.164239	0.240535	0.414337	0.273037	tRNA modification	COG1444	Translation, ribosomal structure and biogenesis	J	tRNA(Met) C34 N-acetyltransferase TmcA (TmcA) (PDB:2ZPA)	COG1444	Helicase	PF05127.15	tRNA(Met) cytidine acetyltransferase [EC:2.3.1.193]	K06957
MW690_000876	4056	c_000000000074	14679	15926	+	1248	193	166	227	195.333	0.41204	-0.464582	0.149304	0.0322541	Translation factors	COG5257	Translation, ribosomal structure and biogenesis	J	Translation initiation factor 2, gamma subunit (eIF-2gamma; GTPase) (GCD11) (PDB:1KJZ)	COG5257	Initiation factor eIF2 gamma, C terminal	PF09173.12	translation initiation factor 2 subunit 3	K03242
MW690_000877	4057	c_000000000074	16079	16549	-	471	76	119	133	109.333	0.479057	0.462725	0.786097	0.57596	Pantothenate/CoA biosynthesis	COG1019	Coenzyme transport and metabolism	H	Phosphopantetheine adenylyltransferase (CAB4) (PDB:3DO8)	COG1019	Cytidylyltransferase-like	PF01467.27	pantetheine-phosphate adenylyltransferase [EC:2.7.7.3]	K02201	Pathway modules; Metabolism of cofactors and vitamins; Cofactor and vitamin metabolism!!!Pathway modules; Metabolism of cofactors and vitamins; Cofactor and vitamin metabolism	M00120!!!M00914	Coenzyme A biosynthesis, pantothenate => CoA!!!Coenzyme A biosynthesis, archaea, 2-oxoisovalerate => 4-phosphopantoate => CoA	M00120!!!M00914
MW690_000878	4058	c_000000000074	16553	17530	-	978	31	57	83	57	-1.85516	-1.64676	-0.945002	-1.48231	Ubiquinone biosynthesis	COG0382	Coenzyme transport and metabolism	H	4-hydroxybenzoate polyprenyltransferase (UbiA) (PDB:4OD4) (PUBMED:28830929)	COG0382	UbiA prenyltransferase family	PF01040.19	geranylgeranylglycerol-phosphate geranylgeranyltransferase [EC:2.5.1.42]	K17105
MW690_000879	4059	c_000000000074	17851	18399	-	549	29	65	74	56	-1.11677	-0.625798	-0.27651	-0.673025			Nucleotide transport and metabolism!!!Defense mechanisms	F!!!V	Non-canonical (house-cleaning) NTP pyrophosphatase, all-alpha NTP-PPase family (YjjX) (PDB:1U14)	COG1986	Protein of unknown function DUF84	PF01931.19	inosine/xanthosine triphosphatase [EC:3.6.1.73]	K01529
MW690_000880	4060	c_000000000074	18459	18803	+	345	127	103	99	109.667	1.66515	0.704476	0.811156	1.06026							ATP synthase subunit C	PF00137.22
MW690_000881	4061	c_000000000074	18870	19061	+	192	9	7	11	9	-1.23578	-2.23663	-1.45642	-1.64294
MW690_000882	4062	c_000000000074	19043	19336	+	294	4	6	10	6.66667	-2.92849	-3.05779	-2.20237	-2.72955
MW690_000883	4063	c_000000000074	19287	19805	+	519	45	54	36	45	-0.410543	-0.809965	-1.22478	-0.815097	Ubiquinone biosynthesis	COG1907!!!COG3161	Coenzyme transport and metabolism!!!Coenzyme transport and metabolism	H!!!H	Beta-ribofuranosylaminobenzene 5'-phosphate synthase (methanopterin biosynthesis) (bRFAP) (PDB:6YQQ) (PUBMED:16817932)!!!4-hydroxybenzoate synthetase (chorismate-pyruvate lyase) (UbiC) (PDB:1FW9)	COG1907!!!COG3161			beta-ribofuranosylaminobenzene 5'-phosphate synthase [EC:2.4.2.54]	K06984
MW690_000884	4064	c_000000000074	19802	20344	+	543	23	36	22	27	-1.42897	-1.45354	-1.98797	-1.62349			Coenzyme transport and metabolism	H	Beta-ribofuranosylaminobenzene 5'-phosphate synthase (methanopterin biosynthesis) (bRFAP) (PDB:6YQQ) (PUBMED:16817932)	COG1907	GHMP kinases C terminal	PF08544.14	beta-ribofuranosylaminobenzene 5'-phosphate synthase [EC:2.4.2.54]	K06984
MW690_000885	4065	c_000000000074	20295	21215	-	921	40	55	57	50.6667	-1.40595	-1.6112	-1.39658	-1.47125			Translation, ribosomal structure and biogenesis	J	Polynucleotide 5'-kinase, involved in rRNA processing (Grc3)	COG1341	mRNA cleavage and polyadenylation factor CLP1 P-loop	PF16575.6	polynucleotide 5'-hydroxyl-kinase GRC3/NOL9 [EC:2.7.1.-]	K06947
MW690_000886	4066	c_000000000074	21343	21615	+	273	861	1046	507	804.667	4.7592	4.38004	3.49949	4.21291			Function unknown	S	Uncharacterized conserved protein, UPF0147 family (PDB:2QSB)	COG1698	Uncharacterised protein family (UPF0147)	PF03685.14	uncharacterized protein	K09721
MW690_000887	4067	c_000000000074	21670	22488	+	819	1021	1341	533	965	3.42001	3.15335	1.98661	2.85332			Translation, ribosomal structure and biogenesis	J	Ribosome-binding ATPase YchF, GTP1/OBG family (GTP1) (PDB:2DWQ) (PUBMED:21527254)	COG0012	50S ribosome-binding GTPase	PF01926.24
MW690_000888	4068	c_000000000074	22485	23003	+	519	59	80	102	80.3333	-0.0235203	-0.247232	0.264873	-0.00195979			Translation, ribosomal structure and biogenesis	J	Ribosome-binding ATPase YchF, GTP1/OBG family (GTP1) (PDB:2DWQ) (PUBMED:21527254)	COG0012	GTPase of unknown function C-terminal	PF08438.11
MW690_000889	4069	c_000000000074	23066	24127	+	1062	135	221	250	202	0.130834	0.180036	0.521083	0.277318	Thiamine biosynthesis	COG0611	Coenzyme transport and metabolism	H	Thiamine monophosphate kinase (ThiL) (PDB:5CC8)	COG0611	AIR synthase related protein, N-terminal domain	PF00586.25	thiamine-monophosphate kinase [EC:2.7.4.16]	K00946	Pathway modules; Metabolism of cofactors and vitamins; Cofactor and vitamin metabolism!!!Pathway modules; Metabolism of cofactors and vitamins; Cofactor and vitamin metabolism!!!Pathway modules; Metabolism of cofactors and vitamins; Cofactor and vitamin metabolism	M00127!!!M00895!!!M00896	Thiamine biosynthesis, prokaryotes, AIR (+ DXP/tyrosine) => TMP/TPP!!!Thiamine biosynthesis, prokaryotes, AIR (+ DXP/glycine) => TMP/TPP!!!Thiamine biosynthesis, archaea, AIR (+ NAD+) => TMP/TPP	M00127!!!M00895!!!M00896
MW690_000890	4070	c_000000000074	24136	25167	-	1032	77	136	131	114.667	-0.63385	-0.477029	-0.367324	-0.492734	Methionine biosynthesis	COG0620	Amino acid transport and metabolism	E	Methionine synthase II (cobalamin-independent) (MetE) (PDB:1T7L)	COG0620			5-methyltetrahydropteroyltriglutamate--homocysteine methyltransferase [EC:2.1.1.14]	K00549	Pathway modules; Amino acid metabolism; Cysteine and methionine metabolism	M00017	Methionine biosynthesis, apartate => homoserine => methionine	M00017
MW690_000891	4071	c_000000000074	25292	27286	+	1995	152	233	206	197	-0.608255	-0.653453	-0.667191	-0.642966			Replication, recombination and repair	L	Superfamily I DNA and/or RNA helicase (DNA2) (PDB:2GJK)	COG1112	AAA domain	PF13086.7	DNA replication ATP-dependent helicase Dna2 [EC:3.6.4.12]	K10742
MW690_000892	4072	c_000000000074	27337	27546	-	210	22	54	40	38.6667	-0.12114	0.49538	0.230588	0.20161							Uncharacterised ACR, YggU family COG1872	PF02594.17	uncharacterized protein	K09131
MW690_000893	4073	c_000000000074	27628	27903	+	276	30	20	41	30.3333	-0.0765344	-1.30953	-0.128501	-0.504856			Energy production and conversion	C	Acylphosphatase (AcyP) (PDB:1APS)	COG1254	Acylphosphatase	PF00708.19	acylphosphatase [EC:3.6.1.7]	K01512
MW690_000894	4074	c_000000000074	27905	28633	-	729	149	327	203	226.333	0.815479	1.28702	0.764094	0.95553	tRNA modification	COG0565	Translation, ribosomal structure and biogenesis	J	tRNA C32,U32 (ribose-2'-O)-methylase TrmJ or a related methyltransferase (TrmJ) (PDB:3ONP)	COG0565	SpoU rRNA Methylase family	PF00588.20	tRNA/rRNA methyltransferase [EC:2.1.1.-]	K02533
MW690_000895	4075	c_000000000074	28660	28794	-	135	7	19	44	23.3333	-1.06867	-0.349972	1.0039	-0.138247
MW690_000896	4076	c_000000000074	28843	29268	-	426	31	93	72	65.3333	-0.656177	0.253626	0.0501834	-0.117456			General function prediction only	R	Predicted RNA methylase (PDB:6H2U)	COG2263	Ribosomal protein L11 methyltransferase (PrmA)	PF06325.14
MW690_000897	4077	c_000000000074	29743	30141	-	399	90	125	138	117.667	0.960854	0.77274	1.07848	0.937358	Ribosome 50S subunit	COG0093	Translation, ribosomal structure and biogenesis	J	Ribosomal protein L14 (RplN) (PDB:4V4H)	COG0093	Ribosomal protein L14p/L23e	PF00238.20	large subunit ribosomal protein L14	K02874
MW690_000898	4078	c_000000000074	30086	30232	-	147	2	0	0	0.666667	-2.77649	-5.75823	-5.59469	-4.7098
MW690_000899	4079	c_000000000074	30279	30632	-	354	76	212	148	145.333	0.891035	1.70515	1.3517	1.31596			Posttranslational modification, protein turnover, chaperones	O	Small heat shock protein IbpA, HSP20 family (IbpA) (PDB:1GME)	COG0071	Hsp20/alpha crystallin family	PF00011.22	HSP20 family protein	K13993
MW690_000900	4080	c_000000000074	30851	31681	-	831	295	433	305	344.333	1.60956	1.50263	1.16131	1.4245			Signal transduction mechanisms	T	Signal-transduction protein containing cAMP-binding, CBS, and nucleotidyltransferase domains	COG2905	CBS domain	PF00571.29	CBS domain-containing protein	K07182
MW690_000901	4081	c_000000000074	31822	32883	+	1062	162	115	148	141.667	0.392981	-0.759378	-0.233265	-0.199887	Molybdopterin biosynthesis	COG0725	Inorganic ion transport and metabolism	P	ABC-type molybdate transport system, periplasmic Mo-binding protein ModA (ModA) (PDB:1AMF)	COG0725	Bacterial extracellular solute-binding protein	PF13531.7	molybdate/tungstate transport system substrate-binding protein	K15495
MW690_000902	4082	c_000000000074	32947	33513	+	567	43	69	71	61	-0.603009	-0.586822	-0.38235	-0.52406			Inorganic ion transport and metabolism	P	ABC-type sulfate transport system, permease component (CysU) (PDB:3D31)	COG0555	Binding-protein-dependent transport system inner membrane component	PF00528.23
MW690_000903	4083	c_000000000074	33787	34653	+	867	48	99	100	82.3333	-1.05872	-0.681822	-0.503853	-0.748132			Amino acid transport and metabolism	E	ABC-type Fe3+/spermidine/putrescine transport systems, ATPase component (PotA) (PDB:1Z47)	COG3842	ABC transporter	PF00005.28
MW690_000904	4084	c_000000000074	34700	34951	+	252	7	18	19	14.6667	-1.96914	-1.32639	-1.08689	-1.46081			Amino acid transport and metabolism	E	ABC-type Fe3+/spermidine/putrescine transport systems, ATPase component (PotA) (PDB:1Z47)	COG3842	TOBE domain	PF03459.18
MW690_000905	4085	c_000000000074	35170	35739	+	570	56	87	128	90.3333	-0.233386	-0.262166	0.45579	-0.0132539			Signal transduction mechanisms	T	Protein-tyrosine-phosphatase (Wzb) (PDB:4D74) (PUBMED:26641313)	COG0394	Low molecular weight phosphotyrosine protein phosphatase	PF01451.22	protein-tyrosine phosphatase [EC:3.1.3.48]	K01104
MW690_000906	4086	c_000000000074	35801	36916	+	1116	84	123	152	119.667	-0.621989	-0.734313	-0.266472	-0.540925			RNA processing and modification	A	RNA 3'-terminal phosphate cyclase (RCL1) (PDB:1QMH)	COG0430	RNA 3'-terminal phosphate cyclase	PF01137.22	RNA 3'-terminal phosphate cyclase (ATP) [EC:6.5.1.4]	K01974
MW690_000907	4087	c_000000000074	37030	38475	+	1446	230	319	241	263.333	0.452024	0.263262	0.0230114	0.246099			Translation, ribosomal structure and biogenesis!!!Amino acid transport and metabolism	J!!!E	L-asparaginase/archaeal Glu-tRNAGln amidotransferase subunit D (AnsA) (PDB:1ZQ1)	COG0252	Asparaginase, N-terminal	PF00710.21	glutamyl-tRNA(Gln) amidotransferase subunit D [EC:6.3.5.7]	K09482
MW690_000908	4088	c_000000000074	38519	40468	-	1950	621	738	617	658.667	1.4516	1.04064	0.946021	1.14609	Translation factors	COG0480	Translation, ribosomal structure and biogenesis	J	Translation elongation factor EF-G, a GTPase (FusA) (PDB:1DAR)	COG0480	Elongation factor Tu GTP binding domain	PF00009.28	elongation factor 2	K03234
MW690_000909	4089	c_000000000074	40431	40706	-	276	78	80	128	95.3333	1.28735	0.663834	1.50208	1.15109	Translation factors	COG0480	Translation, ribosomal structure and biogenesis	J	Translation elongation factor EF-G, a GTPase (FusA) (PDB:1DAR)	COG0480	Elongation factor Tu GTP binding domain	PF00009.28
MW690_000910	4090	c_000000000074	40801	42021	-	1221	124	167	141	144	-0.192593	-0.424389	-0.504205	-0.373729	Isoprenoid biosynthesis	COG1257	Lipid transport and metabolism	I	Hydroxymethylglutaryl-CoA reductase (HMG1) (PDB:1DQ8)	COG1257	Hydroxymethylglutaryl-coenzyme A reductase	PF00368.19	hydroxymethylglutaryl-CoA reductase (NADPH) [EC:1.1.1.34]	K00021	Pathway modules; Biosynthesis of terpenoids and polyketides; Terpenoid backbone biosynthesis!!!Pathway modules; Biosynthesis of terpenoids and polyketides; Terpenoid backbone biosynthesis	M00095!!!M00849	C5 isoprenoid biosynthesis, mevalonate pathway!!!C5 isoprenoid biosynthesis, mevalonate pathway, archaea	M00095!!!M00849
MW690_000911	4091	c_000000000074	42042	43151	-	1110	128	177	183	162.667	-0.00946672	-0.203227	0.00827619	-0.0681393	Cobalamine/B12 biosynthesis	COG0079	Amino acid transport and metabolism	E	Histidinol-phosphate/aromatic aminotransferase or cobyric acid decarboxylase (HisC) (PDB:4R2N)	COG0079	Aminotransferase class I and II	PF00155.22	histidinol-phosphate aminotransferase [EC:2.6.1.9]	K00817	Pathway modules; Amino acid metabolism; Histidine metabolism	M00026	Histidine biosynthesis, PRPP => histidine	M00026
MW690_000912	4092	c_000000000074	43193	43561	-	369	41	45	71	52.3333	-0.0511849	-0.578241	0.237378	-0.130683
MW690_000913	4093	c_000000000074	43582	44997	-	1416	177	218	193	196	0.105322	-0.254675	-0.266432	-0.138595	Glutamine biosynthesis	COG0174	Amino acid transport and metabolism	E	Glutamine synthetase (GlnA) (PDB:1F1H)	COG0174	Glutamine synthetase, catalytic domain	PF00120.25	glutamine synthetase [EC:6.3.1.2]	K01915
MW690_000914	4094	c_000000000074	45277	46077	-	801	56	147	136	113	-0.724227	0.000354196	0.0520826	-0.22393	NAD biosynthesis	COG0171	Coenzyme transport and metabolism	H	NH3-dependent NAD+ synthetase (NadE) (PDB:3HMQ)	COG0171	NAD synthase	PF02540.18	NAD+ synthase [EC:6.3.1.5]	K01916	Pathway modules; Metabolism of cofactors and vitamins; Cofactor and vitamin metabolism!!!Pathway modules; Metabolism of cofactors and vitamins; Cofactor and vitamin metabolism	M00115!!!M00912	NAD biosynthesis, aspartate => quinolinate => NAD!!!NAD biosynthesis, tryptophan => quinolinate => NAD	M00115!!!M00912
MW690_000915	4095	c_000000000074	46193	47839	+	1647	227	484	381	364	0.245351	0.676169	0.494898	0.472139	Purine biosynthesis!!!Purine biosynthesis	COG0518!!!COG0519	Nucleotide transport and metabolism!!!Nucleotide transport and metabolism	F!!!F	GMP synthase, glutamine amidotransferase domain (GuaA1) (PDB:4WIM)!!!GMP synthase, PP-ATPase domain/subunit (GuaA2) (PDB:4WIM)	COG0518!!!COG0519	GMP synthase C terminal domain	PF00958.23	GMP synthase (glutamine-hydrolysing) [EC:6.3.5.2]	K01951	Pathway modules; Nucleotide metabolism; Purine metabolism	M00050	Guanine ribonucleotide biosynthesis IMP => GDP,GTP	M00050
MW690_000916	4096	c_000000000074	47929	48588	+	660	45	143	85	91	-0.757275	0.240026	-0.343486	-0.286911	Pyrimidine biosynthesis	COG0284	Nucleotide transport and metabolism	F	Orotidine-5'-phosphate decarboxylase (PyrF) (PDB:1DBT)	COG0284	Orotidine 5'-phosphate decarboxylase / HUMPS family	PF00215.25	orotidine-5'-phosphate decarboxylase [EC:4.1.1.23]	K01591	Pathway modules; Nucleotide metabolism; Pyrimidine metabolism	M00051	Uridine monophosphate biosynthesis, glutamine (+ PRPP) => UMP	M00051
MW690_000917	4097	c_000000000074	48585	49250	+	666	65	119	128	104	-0.244703	-0.0370701	0.23123	-0.0168476	Pyrimidine biosynthesis	COG0461	Nucleotide transport and metabolism	F	Orotate phosphoribosyltransferase (PyrE) (PDB:4WML)	COG0461	Phosphoribosyl transferase domain	PF00156.28	orotate phosphoribosyltransferase [EC:2.4.2.10]	K00762	Pathway modules; Nucleotide metabolism; Pyrimidine metabolism	M00051	Uridine monophosphate biosynthesis, glutamine (+ PRPP) => UMP	M00051
MW690_000918	4098	c_000000000074	49247	50740	+	1494	87	209	238	178	-0.992501	-0.392717	-0.0421351	-0.475784
MW690_000919	4099	c_000000000074	50722	52317	-	1596	173	259	342	258	-0.1002	-0.179213	0.384699	0.0350953
MW690_000920	4100	c_000000000074	52495	53514	+	1020	210	300	313	274.333	0.824576	0.678309	0.902952	0.801946	Pyridoxal phosphate biosynthesis	COG0214	Coenzyme transport and metabolism	H	Pyridoxal 5'-phosphate synthase subunit PdxS (PdxS) (PDB:2NV2)	COG0214	SOR/SNZ family	PF01680.18	pyridoxal 5'-phosphate synthase pdxS subunit [EC:4.3.3.6]	K06215	Pathway modules; Metabolism of cofactors and vitamins; Cofactor and vitamin metabolism	M00916	Pyridoxal-P biosynthesis, R5P + glyceraldehyde-3P + glutamine => pyridoxal-P	M00916
MW690_000921	4101	c_000000000074	53566	54162	+	597	106	99	120	108.333	0.614375	-0.143521	0.296286	0.255713	Pyridoxal phosphate biosynthesis	COG0311	Coenzyme transport and metabolism	H	Pyridoxal 5'-phosphate synthase subunit PdxT (glutamine amidotransferase) (PdxT) (PDB:2NV0) (PUBMED:18801996;24083939)	COG0311	SNO glutamine amidotransferase family	PF01174.20	pyridoxal 5'-phosphate synthase pdxT subunit [EC:4.3.3.6]	K08681	Pathway modules; Metabolism of cofactors and vitamins; Cofactor and vitamin metabolism	M00916	Pyridoxal-P biosynthesis, R5P + glyceraldehyde-3P + glutamine => pyridoxal-P	M00916
MW690_000922	4102	c_000000000074	54186	54815	-	630	46	76	38	53.3333	-0.658797	-0.600379	-1.42744	-0.895538
MW690_000923	4103	c_000000000074	54812	55354	-	543	62	63	63	62.6667	-0.0177714	-0.654682	-0.49114	-0.387864
MW690_000924	4104	c_000000000074	55489	56592	-	1104	74	114	119	102.333	-0.788103	-0.827879	-0.602674	-0.739552			Cell cycle control, cell division, chromosome partitioning!!!Coenzyme transport and metabolism	D!!!H	Radical SAM superfamily maturase, SkfB/NifB/PqqE family (SkfB) (PDB:6Q2P) (PUBMED:23282011)	COG0535	Radical SAM superfamily	PF04055.22
MW690_000925	4105	c_000000000074	56641	57351	+	711	55	74	75	68	-0.578037	-0.813096	-0.630317	-0.673817			Function unknown	S	Uncharacterized membrane protein	COG4089	Protein of unknown function (DUF1614)	PF07758.12
MW690_000926	4106	c_000000000074	57724	58428	-	705	127	163	145	145	0.634127	0.333109	0.32838	0.431872
MW690_000927	4107	c_000000000074	58425	58535	-	111	2	2	4	2.66667	-2.37124	-3.03105	-2.01951	-2.47393
MW690_000928	4108	c_000000000074	58602	59405	-	804	51	91	88	76.6667	-0.863298	-0.69391	-0.578462	-0.71189			Lipid transport and metabolism	I	Isopentenyl phosphate kinase (PDB:3LKK) (PUBMED:16621811)	COG1608	Amino acid kinase family	PF00696.29	isopentenyl phosphate kinase [EC:2.7.4.26]	K06981	Pathway modules; Biosynthesis of terpenoids and polyketides; Terpenoid backbone biosynthesis	M00849	C5 isoprenoid biosynthesis, mevalonate pathway, archaea	M00849
MW690_000929	4109	c_000000000074	59426	60565	-	1140	113	163	188	154.667	-0.227017	-0.36023	0.0085865	-0.192887			Function unknown	S	Uncharacterized membrane protein	COG3366	Nucleoside recognition	PF07670.15
MW690_000930	4110	c_000000000074	60679	61224	+	546	33	55	35	41	-0.925415	-0.8569	-1.33803	-1.04011			Translation, ribosomal structure and biogenesis	J	Ribosome biogenesis protein Tsr3 (rRNA maturation) (Tsr3) (PDB:5AP8) (PUBMED:24417346)	COG2042	Ribosome biogenesis protein, C-terminal	PF04034.14	pre-rRNA-processing protein TSR3	K09140
MW690_000931	4111	c_000000000074	61272	61766	-	495	28	52	64	48	-1.01714	-0.795598	-0.335074	-0.715938
MW690_000932	4112	c_000000000074	61872	62735	-	864	133	213	199	181.667	0.407061	0.424646	0.490341	0.440683	NADH dehydrogenase	COG1009	Energy production and conversion	C	Membrane H+-translocase/NADH:ubiquinone oxidoreductase subunit 5 (chain L)/Multisubunit Na+/H+ antiporter, MnhA subunit (NuoL) (PDB:3RKO)	COG1009	Proton-conducting membrane transporter	PF00361.21
MW690_000933	4113	c_000000000074	62713	63498	-	786	40	60	71	57	-1.17728	-1.25808	-0.85353	-1.0963	NADH dehydrogenase	COG1009	Energy production and conversion	C	Membrane H+-translocase/NADH:ubiquinone oxidoreductase subunit 5 (chain L)/Multisubunit Na+/H+ antiporter, MnhA subunit (NuoL) (PDB:3RKO)	COG1009	Proton-conducting membrane transporter	PF00361.21
MW690_000934	4114	c_000000000074	63499	65100	-	1602	160	206	280	215.333	-0.217976	-0.514219	0.0911824	-0.213671			Energy production and conversion!!!Inorganic ion transport and metabolism	C!!!P	Formate hydrogenlyase subunit 3/Multisubunit Na+/H+ antiporter, MnhD subunit (HyfB) (PDB:6CFW)	COG0651	Proton-conducting membrane transporter	PF00361.21	multicomponent Na+:H+ antiporter subunit D	K05568
MW690_000935	4115	c_000000000074	65407	67245	-	1839	1699	1240	943	1294	2.98744	1.87344	1.64216	2.16768			Energy production and conversion!!!Inorganic ion transport and metabolism	C!!!P	Formate hydrogenlyase subunit 3/Multisubunit Na+/H+ antiporter, MnhD subunit (HyfB) (PDB:6CFW)	COG0651	Proton-conducting membrane transporter	PF00361.21	multicomponent Na+:H+ antiporter subunit D	K05568
MW690_000936	4116	c_000000000074	67238	67441	-	204	31	57	37	41.6667	0.406107	0.614506	0.161377	0.393997
MW690_000937	4117	c_000000000074	67607	68488	-	882	151	369	245	255	0.559792	1.18624	0.759928	0.835319			Signal transduction mechanisms	T	DNA-binding transcriptional response regulator, NtrC family, contains REC, AAA-type ATPase, and a Fis-type DNA-binding domains (AtoC) (PDB:1ZY2)	COG2204	Winged helix DNA-binding domain (DUF1495)	PF07381.12	uncharacterized protein	K09745
MW690_000938	4118	c_000000000074	68510	69979	-	1470	201	411	401	337.667	0.234288	0.60459	0.73264	0.523839			Signal transduction mechanisms!!!Signal transduction mechanisms	T!!!T	Signal transduction histidine kinase (BaeS) (PDB:1JOY)!!!PAS domain (PAS) (PDB:2MWG)	COG0642!!!COG2202	Histidine kinase-, DNA gyrase B-, and HSP90-like ATPase	PF02518.27	two-component system, OmpR family, phosphate regulon sensor histidine kinase PhoR [EC:2.7.13.3]	K07636
MW690_000939	4119	c_000000000074	70179	72023	-	1845	96	270	133	166.333	-1.1557	-0.328479	-1.18373	-0.8893			Energy production and conversion!!!Inorganic ion transport and metabolism	C!!!P	Formate hydrogenlyase subunit 3/Multisubunit Na+/H+ antiporter, MnhD subunit (HyfB) (PDB:6CFW)	COG0651	Proton-conducting membrane transporter	PF00361.21	multicomponent Na+:H+ antiporter subunit D	K05568
MW690_000940	4120	c_000000000074	72020	72307	-	288	11	41	21	24.3333	-1.54511	-0.353444	-1.13868	-1.01241
MW690_000941	4121	c_000000000074	72590	73024	+	435	24	107	35	55.3333	-1.04891	0.424763	-1.01014	-0.544762
MW690_000942	4122	c_000000000074	72958	74184	-	1227	208	184	235	209	0.544237	-0.292001	0.223648	0.158628			Translation, ribosomal structure and biogenesis	J	Ribosome-interacting GTPase RBG1 (Rbg1) (PDB:4A9A)	COG1163	C-terminal region of MMR_HSR1 domain	PF16897.6	uncharacterized protein	K06944
MW690_000943	4123	c_000000000074	74228	74656	-	429	79	125	89	97.6667	0.669302	0.668151	0.343966	0.560473
MW690_000944	4124	c_000000000074	74748	76061	-	1314	221	337	234	264	0.532666	0.480436	0.118678	0.37726			Inorganic ion transport and metabolism	P	Fe2+ transporter FeoB (FeoB) (PDB:3TAH) (PUBMED:32095817)	COG0370	Nucleoside recognition	PF07670.15	ferrous iron transport protein B	K04759
MW690_000945	4125	c_000000000074	76169	76903	-	735	128	295	234	219	0.585277	1.12686	0.956828	0.889653			Inorganic ion transport and metabolism	P	Fe2+ transporter FeoB (FeoB) (PDB:3TAH) (PUBMED:32095817)	COG0370	Ferrous iron transport protein B	PF02421.19	ferrous iron transport protein B	K04759
MW690_000946	4126	c_000000000074	76942	77445	-	504	58	71	73	67.3333	-0.00566251	-0.375967	-0.172624	-0.184751			Inorganic ion transport and metabolism	P	Fe2+ transport protein FeoA (FeoA) (PDB:2GCX)	COG1918	FeoA domain	PF04023.15	ferrous iron transport protein A	K04758
MW690_000947	4127	c_000000000074	77442	77717	-	276	20	24	35	26.3333	-0.64972	-1.05237	-0.353793	-0.685295			Inorganic ion transport and metabolism	P	Fe2+ transport protein FeoA (FeoA) (PDB:2GCX)	COG1918	FeoA domain	PF04023.15	ferrous iron transport protein A	K04758
MW690_000948	4128	c_000000000074	77757	77963	-	207	5	19	9	11	-2.1328	-0.966643	-1.84058	-1.64667
MW690_000949	4129	c_000000000074	78017	80050	-	2034	191	286	241	239.333	-0.307651	-0.386271	-0.469241	-0.387721	Cobalamine/B12 biosynthesis	COG2138	Coenzyme transport and metabolism	H	Sirohydrochlorin ferrochelatase (SirB) (PDB:1TJN)	COG2138	CbiX	PF01903.18	formylmethanofuran dehydrogenase subunit E [EC:1.2.7.12]	K11261	Pathway modules; Energy metabolism; Methane metabolism!!!Signature modules; Module set; Metabolic capacity	M00567!!!M00617	Methanogenesis, CO2 => methane!!!Methanogen	M00567!!!M00617
MW690_000950	4130	c_000000000074	80292	80477	-	186	80	112	113	101.667	1.89301	1.71606	1.89237	1.83382
MW690_000951	4131	c_000000000074	80862	81032	-	171	48	68	72	62.6667	1.28331	1.12162	1.36704	1.25732
MW690_000952	4132	c_000000000074	81113	81571	-	459	45	84	79	69.3333	-0.233303	-2.94233e-05	0.0755165	-0.0526053			Transcription	K	Mn-dependent transcriptional regulator MntR, DtxR family (MntR) (PDB:1B1B)	COG1321	Iron dependent repressor, N-terminal DNA binding domain	PF01325.20	DtxR family transcriptional regulator, Mn-dependent transcriptional regulator	K03709
MW690_000953	4133	c_000000000074	81703	81873	+	171	10	27	55	30.6667	-0.924282	-0.195051	0.981547	-0.0459288	Translation factors	COG0532	Translation, ribosomal structure and biogenesis	J	Translation initiation factor IF-2, a GTPase (InfB) (PDB:5ME0)	COG0532	Elongation factor Tu GTP binding domain	PF00009.28
MW690_000954	4134	c_000000000074	81830	83530	+	1701	292	656	435	461	0.561378	1.06793	0.639345	0.756216	Translation factors	COG0532!!!COG1372	Translation, ribosomal structure and biogenesis!!!Replication, recombination and repair!!!Mobilome: prophages, transposons	J!!!L!!!X	Translation initiation factor IF-2, a GTPase (InfB) (PDB:5ME0)!!!Intein/homing endonuclease (Hop) (PDB:1EF0)	COG0532!!!COG1372	Elongation factor Tu domain 4	PF14578.7	translation initiation factor 5B	K03243
MW690_000955	4135	c_000000000074	83563	83979	+	417	88	85	123	98.6667	0.864955	0.15539	0.849448	0.623264	Archaeal ribosomal proteins	COG2125	Translation, ribosomal structure and biogenesis	J	Ribosomal protein S6E (S10) (RPS6A) (PDB:4UER)	COG2125	Ribosomal protein S6e	PF01092.20	small subunit ribosomal protein S6e	K02991
MW690_000956	4136	c_000000000074	83918	84328	+	411	12	20	18	16.6667	-1.93789	-1.884	-1.86856	-1.89681
MW690_000957	4137	c_000000000074	84187	84672	-	486	128	139	96	121	1.18206	0.64075	0.272628	0.698481			Nucleotide transport and metabolism!!!Replication, recombination and repair	F!!!L	Predicted metal-binding protein, contains two cysteine clusters, UPF0179 family (PUBMED:18675376)	COG1860	Uncharacterised protein family (UPF0179)	PF03684.14	uncharacterized protein	K09730
MW690_000958	4138	c_000000000074	84992	85459	+	468	34	53	67	51.3333	-0.660588	-0.687456	-0.188565	-0.512203			Posttranslational modification, protein turnover, chaperones	O	Protein-S-isoprenylcysteine O-methyltransferase Ste14 (STE14) (PDB:5V7P)	COG2020	Protein of unknown function (DUF1295)	PF06966.13
MW690_000959	4139	c_000000000074	85527	85778	+	252	8	34	19	20.3333	-1.78856	-0.427314	-1.08689	-1.10092
MW690_000960	4140	c_000000000074	85739	88006	+	2268	107	152	122	127	-1.29776	-1.4531	-1.60558	-1.45215	Aminoacyl-tRNA synthetases	COG0495	Translation, ribosomal structure and biogenesis	J	Leucyl-tRNA synthetase (LeuS) (PDB:6LPF)	COG0495	tRNA synthetases class I (I, L, M and V)	PF00133.23	leucyl-tRNA synthetase [EC:6.1.1.4]	K01869
MW690_000961	4141	c_000000000074	88020	88844	+	825	12	19	9	13.3333	-2.94314	-2.96141	-3.83534	-3.24663	Aminoacyl-tRNA synthetases	COG0495	Translation, ribosomal structure and biogenesis	J	Leucyl-tRNA synthetase (LeuS) (PDB:6LPF)	COG0495	Anticodon-binding domain of tRNA ligase	PF08264.14
MW690_000962	4142	c_000000000074	88926	89213	-	288	9	6	6	7	-1.82074	-3.02804	-2.8645	-2.5711
MW690_000963	4143	c_000000000074	89483	90352	+	870	63	66	64	64.3333	-0.674934	-1.26815	-1.14866	-1.03058			Posttranslational modification, protein turnover, chaperones	O	Periplasmic serine protease, ClpP class (SppA) (PDB:3BEZ)	COG0616	Serine dehydrogenase proteinase	PF01972.17
MW690_000964	4144	c_000000000074	90437	90997	-	561	5	10	2	5.66667	-3.57117	-3.2981	-5.20494	-4.02474			General function prediction only	R	Predicted nuclease of restriction endonuclease-like (RecB) superfamily, implicated in nucleotide excision repair (PUBMED:15972856)	COG3372	Protein of unknown function (DUF790)	PF05626.12
MW690_000965	4145	c_000000000074	90966	91922	-	957	26	47	53	42	-2.0732	-1.89108	-1.55592	-1.84007			General function prediction only	R	Predicted nuclease of restriction endonuclease-like (RecB) superfamily, implicated in nucleotide excision repair (PUBMED:15972856)	COG3372	Protein of unknown function (DUF790)	PF05626.12	uncharacterized protein	K09744
MW690_000966	4399	c_000000000214	2	82	+	81	0	6	5	3.66667	-4.2386	-1.19797	-1.27543	-2.23733
MW690_000967	4400	c_000000000214	166	2343	+	2178	114	164	225	167.667	-1.14833	-1.2854	-0.666821	-1.03352			Replication, recombination and repair	L	Replicative superfamily II helicase (BRR2) (PDB:2VA8)	COG1204	DEAD/DEAH box helicase	PF00270.30	helicase [EC:3.6.4.-]	K03726
MW690_000968	4401	c_000000000214	2413	4911	+	2499	398	621	558	525.667	0.452553	0.433917	0.443262	0.443244			Replication, recombination and repair	L	DNA polymerase B elongation subunit (PolB) (PDB:6P1H)	COG0417	DNA polymerase family B	PF00136.22	DNA polymerase, archaea type [EC:2.7.7.7]	K02319
MW690_000969	4402	c_000000000214	4904	5182	+	279	40	44	59	47.6667	0.316981	-0.206946	0.37568	0.161905
MW690_000970	4403	c_000000000214	5254	5460	+	207	201	312	369	294	3.0624	3.03567	3.44093	3.17967			Chromatin structure and dynamics	B	Archaeal histone H3/H4 (HHT1) (PDB:6GEJ)	COG2036	Histone-like transcription factor (CBF/NF-Y) and archaeal histone	PF00808.24	DNA-binding protein	K24450
MW690_000971	4404	c_000000000214	5457	6029	+	573	34	63	75	57.3333	-0.952614	-0.732265	-0.319003	-0.667961			General function prediction only	R	Uncharacterized conserved protein, contains PIN-related Mut7-C RNAse domain (Mut7-C)	COG1656	Mut7-C RNAse domain	PF01927.17	uncharacterized protein	K09122
MW690_000972	4405	c_000000000214	6010	6807	+	798	34	23	55	37.3333	-1.43047	-2.64421	-1.24085	-1.77184	tRNA modification	COG0602	Coenzyme transport and metabolism	H	Organic radical activating enzyme NrdG/QueE (QueE) (PUBMED:14660578;17384645)	COG0602	Radical SAM superfamily	PF04055.22	7-carboxy-7-deazaguanine synthase [EC:4.3.99.3]	K10026
MW690_000973	4406	c_000000000214	6770	6985	-	216	18	49	44	37	-0.444181	0.315911	0.32583	0.065853
MW690_000974	4407	c_000000000214	7062	7925	-	864	68	162	159	129.667	-0.555603	0.0308499	0.167509	-0.119081			General function prediction only	R	S-layer protein MJ0795, predicted component of type IV pili-like system (MJ0795)	COG1361
MW690_000975	4408	c_000000000214	7961	8053	+	93	2	0	0	0.666667	-2.11598	-5.09772	-4.93417	-4.04929
MW690_000976	4409	c_000000000214	7998	8564	+	567	38	67	65	56.6667	-0.779166	-0.628948	-0.508798	-0.638971			Function unknown	S	Uncharacterized conserved protein, UPF0280 family, ApbE superfamily (PDB:2O34)	COG2122			uncharacterized protein	K09740
MW690_000977	4410	c_000000000214	8518	8763	+	246	1	3	8	4	-4.2563	-3.69372	-2.25007	-3.40003
MW690_000978	4411	c_000000000214	8760	10340	+	1581	138	256	233	209	-0.411627	-0.182365	-0.154359	-0.24945	Aminoacyl-tRNA synthetases	COG0172	Translation, ribosomal structure and biogenesis	J	Seryl-tRNA synthetase (SerS) (PDB:1SER)	COG0172	tRNA-binding domain	PF18490.2
MW690_000979	4412	c_000000000214	10285	10884	+	600	107	158	171	145.333	0.620627	0.520962	0.79823	0.646606			Transcription	K	DNA-binding transcriptional regulator, Lrp family (Lrp) (PDB:1I1G)	COG1522	Lrp/AsnC ligand binding domain	PF01037.22	Lrp/AsnC family transcriptional regulator, leucine-responsive regulatory protein	K03719
MW690_000980	4413	c_000000000214	10978	12177	+	1200	146	215	179	180	0.0671909	-0.0358331	-0.135995	-0.034879	Isoleucine, leucine, valine biosynthesis	COG0436	Amino acid transport and metabolism	E	Aspartate/methionine/tyrosine aminotransferase (AspB) (PDB:2O0R)	COG0436	Aminotransferase class I and II	PF00155.22	aminotransferase [EC:2.6.1.-]	K10907
MW690_000981	4414	c_000000000214	12228	12560	-	333	43	98	88	76.3333	0.164818	0.684115	0.693211	0.514048
MW690_000982	4415	c_000000000214	12743	14530	-	1788	458	768	784	670	1.1379	1.22321	1.41648	1.2592							Tetratricopeptide repeat	PF00515.29
MW690_000983	4416	c_000000000214	14810	16027	-	1218	362	393	251	335.333	1.35279	0.811363	0.3291	0.831085			Lipid transport and metabolism	I	Activator of 2-hydroxyglutaryl-CoA dehydratase (HSP70-class ATPase domain) (YjiL) (PDB:1HUX)	COG1924	BadF/BadG/BcrA/BcrD ATPase family	PF01869.21	(R)-2-hydroxyacyl-CoA dehydratese activating ATPase [EC:5.6.1.9]	K23876
MW690_000984	4417	c_000000000214	16028	16528	-	501	180	207	171	186	1.62844	1.16974	1.05838	1.28552			Function unknown	S	Uncharacterized conserved protein, DUF2112 domain	COG4050	Uncharacterized protein conserved in archaea (DUF2112)	PF09885.10
MW690_000985	4418	c_000000000214	16608	16901	-	294	150	162	129	147	2.1352	1.58607	1.42212	1.71446
MW690_000986	4419	c_000000000214	17028	18074	-	1047	126	191	180	165.667	0.0522005	-0.00940366	0.0687932	0.0371967	Methionine biosynthesis	COG0460	Amino acid transport and metabolism	E	Homoserine dehydrogenase (ThrA) (PDB:5AVO) (PUBMED:29124164)	COG0460	Homoserine dehydrogenase	PF00742.20	homoserine dehydrogenase [EC:1.1.1.3]	K00003	Pathway modules; Amino acid metabolism; Serine and threonine metabolism!!!Pathway modules; Amino acid metabolism; Cysteine and methionine metabolism	M00018!!!M00017	Threonine biosynthesis, aspartate => homoserine => threonine!!!Methionine biosynthesis, apartate => homoserine => methionine	M00018!!!M00017
MW690_000987	4420	c_000000000214	18088	18579	-	492	45	55	77	59	-0.333467	-0.706657	-0.0614062	-0.367177			General function prediction only	R	Uncharacterized conserved protein, contains ACT domain	COG2061	ACT domain	PF01842.26
MW690_000988	4421	c_000000000214	18603	19046	-	444	82	69	98	83	0.673159	-0.234033	0.43262	0.290582	tRNA modification	COG0042!!!COG4008	Translation, ribosomal structure and biogenesis!!!Transcription	J!!!K	tRNA-dihydrouridine synthase (DusA) (PDB:1VHN)!!!Predicted metal-binding transcription factor, methanogenesis marker domain 9	COG0042!!!COG4008
MW690_000989	4422	c_000000000214	19380	21158	-	1779	342	358	480	393.333	0.724362	0.13042	0.716526	0.523769	Gluconeogenesis	COG1866	Energy production and conversion	C	Phosphoenolpyruvate carboxykinase, ATP-dependent (PckA) (PDB:1AQ2)	COG1866	Phosphoenolpyruvate carboxykinase	PF01293.21	phosphoenolpyruvate carboxykinase (ATP) [EC:4.1.1.49]	K01610	Pathway modules; Carbohydrate metabolism; Central carbohydrate metabolism!!!Pathway modules; Energy metabolism; Carbon fixation	M00003!!!M00170	Gluconeogenesis, oxaloacetate => fructose-6P!!!C4-dicarboxylic acid cycle, phosphoenolpyruvate carboxykinase type	M00003!!!M00170
MW690_000990	4423	c_000000000214	21314	21910	+	597	27	53	36	38.6667	-1.33897	-1.03868	-1.42678	-1.26814			Transcription	K	DNA-binding transcriptional regulator, Lrp family (Lrp) (PDB:1I1G)	COG1522	AsnC-type helix-turn-helix domain	PF13404.7	Lrp/AsnC family transcriptional regulator, regulator for asnA, asnC and gidA	K03718
MW690_000991	4424	c_000000000214	21938	23725	+	1788	97	174	168	146.333	-1.09555	-0.915606	-0.802542	-0.937899	Folate biosynthesis	COG0294	Coenzyme transport and metabolism	H	Dihydropteroate synthase (FolP) (PDB:1AD1)	COG0294	Pterin binding enzyme	PF00809.23
MW690_000992	4425	c_000000000214	23796	24371	+	576	125	114	59	99.3333	0.902871	0.11072	-0.670123	0.114489			Posttranslational modification, protein turnover, chaperones	O	Transglutaminase-like enzyme, putative cysteine protease (YebA) (PDB:3ISR)	COG1305
MW690_000993	4426	c_000000000214	24683	24964	+	282	12	17	12	13.6667	-1.39444	-1.56883	-1.89071	-1.61799
MW690_000994	4427	c_000000000214	24984	25241	+	258	27	50	36	37.6667	-0.128615	0.0884257	-0.216419	-0.085536			Function unknown	S	Uncharacterized conserved protein, PKD repeat domain (PDB:2KZW)	COG3291	PKD domain	PF18911.1
MW690_000995	4428	c_000000000214	25781	26941	+	1161	59	64	79	67.3333	-1.18508	-1.72848	-1.26329	-1.39228			Function unknown	S	Uncharacterized conserved protein, PKD repeat domain (PDB:2KZW)	COG3291	PKD domain	PF18911.1
MW690_000996	4429	c_000000000214	26919	28553	-	1635	291	614	479	461.333	0.61353	1.02964	0.835296	0.826154			Carbohydrate transport and metabolism	G	Alpha-mannosidase (MngB) (PDB:5KBP) (PUBMED:14645248)	COG0383	Glycosyl hydrolases family 38 C-terminal beta sandwich domain	PF17677.2
MW690_000997	4430	c_000000000214	28587	29759	-	1173	108	173	181	154	-0.333183	-0.315754	-0.0871777	-0.245372			Carbohydrate transport and metabolism	G	Alpha-mannosidase (MngB) (PDB:5KBP) (PUBMED:14645248)	COG0383	Glycosyl hydrolases family 38 N-terminal domain	PF01074.23
MW690_000998	4431	c_000000000214	29752	30603	-	852	69	168	160	132.333	-0.514516	0.103337	0.196704	-0.0714918			Carbohydrate transport and metabolism	G	Mannosyl-3-phosphoglycerate phosphatase YedP/MpgP, HAD superfamily (YedP) (PDB:1XVI) (PUBMED:25848029)	COG3769	haloacid dehalogenase-like hydrolase	PF08282.13	mannosyl-3-phosphoglycerate phosphatase [EC:3.1.3.70]	K07026
MW690_000999	4432	c_000000000214	30676	31923	-	1248	259	440	283	327.333	0.835441	0.939037	0.466787	0.747088			Carbohydrate transport and metabolism	G	Mannosyl-3-phosphoglycerate phosphatase YedP/MpgP, HAD superfamily (YedP) (PDB:1XVI) (PUBMED:25848029)	COG3769	Mannosyl-3-phosphoglycerate synthase (osmo_MPGsynth)	PF09488.11	mannosyl-3-phosphoglycerate synthase [EC:2.4.1.217]	K05947
MW690_001000	4433	c_000000000214	31991	33106	-	1116	119	134	149	134	-0.122002	-0.611217	-0.295136	-0.342785	Cobalamine/B12 biosynthesis	COG0079	Amino acid transport and metabolism	E	Histidinol-phosphate/aromatic aminotransferase or cobyric acid decarboxylase (HisC) (PDB:4R2N)	COG0079	Aminotransferase class I and II	PF00155.22	histidinol-phosphate aminotransferase [EC:2.6.1.9]	K00817	Pathway modules; Amino acid metabolism; Histidine metabolism	M00026	Histidine biosynthesis, PRPP => histidine	M00026
MW690_001001	4434	c_000000000214	33189	33917	-	729	89	192	139	140	0.0752935	0.520381	0.21933	0.271668
MW690_001002	4435	c_000000000214	34008	34514	-	507	37	40	42	39.6667	-0.655771	-1.20455	-0.971467	-0.943929							Domain of unknown function (DUF5658)	PF18902.1
MW690_001003	4436	c_000000000214	34907	35278	-	372	121	192	181	164.667	1.48691	1.491	1.56965	1.51585
MW690_001004	4437	c_000000000214	35289	36176	+	888	67	162	113	114	-0.616348	-0.00867847	-0.362883	-0.329303							Protein of unknown function (DUF1638)	PF07796.12
MW690_001005	4438	c_000000000214	36173	37495	+	1323	84	106	82	90.6667	-0.867465	-1.19345	-1.39829	-1.15307			Carbohydrate transport and metabolism	G	Sugar phosphate permease (UhpC) (PDB:1PW4)	COG2271	Major Facilitator Superfamily	PF07690.17	MFS transporter, FSR family, fosmidomycin resistance protein	K08223
MW690_001006	4439	c_000000000214	37535	39439	-	1905	88	189	154	143.667	-1.32672	-0.88808	-1.01913	-1.07798			Translation, ribosomal structure and biogenesis	J	Archaeosine tRNA-ribosyltransferase, contains uracil-DNA-glycosylase and PUA domains (ArcS) (PDB:2Q07) (PUBMED:22032275;31740832)	COG1549	Domain of unknown function (DUF5591)	PF17884.2	archaeosine synthase alpha-subunit [EC:2.6.1.97 2.6.1.-]	K07557
MW690_001007	4440	c_000000000214	39572	41296	+	1725	148	274	300	240.667	-0.436809	-0.210277	0.0838244	-0.187754			Cell motility!!!Intracellular trafficking, secretion, and vesicular transport	N!!!U	Type IV secretory pathway ATPase VirB11/Archaellum biosynthesis ATPase ArlI/FlaI (VirB11) (PDB:1G6O) (PUBMED:32416640)	COG0630	Type II/IV secretion system protein	PF00437.21	archaeal flagellar protein FlaI	K07332
MW690_001008	4441	c_000000000214	41283	41468	+	186	16	31	17	21.3333	-0.393512	-0.120437	-0.804892	-0.439614
MW690_001009	4442	c_000000000214	41524	43251	+	1728	110	214	247	190.333	-0.865732	-0.568612	-0.198619	-0.544321			Cell motility	N	Archaellum biogenesis protein ArlJ/FlaJ, TadC family (ArlJ) (PUBMED:32416640)	COG1955	Type II secretion system (T2SS), protein F	PF00482.24	archaeal flagellar protein FlaJ	K07333
MW690_001010	4443	c_000000000214	43471	44070	+	600	98	192	192	160.667	0.494486	0.801337	0.96488	0.753568			Signal transduction mechanisms	T	RecA-superfamily ATPase, KaiC/GvpD/RAD55 family (RAD55) (PDB:1TF7)	COG0467
MW690_001011	4444	c_000000000214	44338	47478	+	3141	266	440	380	362	-0.457764	-0.392569	-0.440272	-0.430201			Intracellular trafficking, secretion, and vesicular transport!!!Transcription	U!!!K	Periplasmic component TolB of the Tol biopolymer transport system (TolB) (PDB:1C5K)!!!Leucine-rich repeat (LRR) protein (LRR) (PDB:4OW2)	COG0823!!!COG4886	von Willebrand factor type A domain	PF00092.29	Ca-activated chloride channel homolog	K07114
MW690_001012	4445	c_000000000214	47478	47588	+	111	0	7	6	4.33333	-4.69316	-1.44608	-1.48899	-2.54275
MW690_001013	4446	c_000000000214	47610	47729	+	120	0	2	0	0.666667	-4.80564	-3.14352	-5.30191	-4.41702
MW690_001014	4447	c_000000000214	47671	48018	+	348	14	25	23	20.6667	-1.48371	-1.32908	-1.28337	-1.36539
MW690_001015	4448	c_000000000214	48081	48986	+	906	60	113	112	95	-0.803251	-0.555377	-0.404602	-0.587744	Ubiquinone biosynthesis	COG0043	Coenzyme transport and metabolism	H	3-polyprenyl-4-hydroxybenzoate decarboxylase (UbiD) (PDB:2IDB) (PUBMED:28057757)	COG0043	3-octaprenyl-4-hydroxybenzoate carboxy-lyase	PF01977.17
MW690_001016	4449	c_000000000214	49009	49338	+	330	15	27	29	23.6667	-1.31087	-1.14352	-0.878695	-1.11103	Ubiquinone biosynthesis	COG0043	Coenzyme transport and metabolism	H	3-polyprenyl-4-hydroxybenzoate decarboxylase (UbiD) (PDB:2IDB) (PUBMED:28057757)	COG0043	3-octaprenyl-4-hydroxybenzoate carboxy-lyase	PF01977.17
MW690_001017	4450	c_000000000214	49422	50720	+	1299	111	142	123	125.333	-0.441033	-0.746926	-0.789835	-0.659265			Energy production and conversion	C	Fe-S cluster-containing oxidoreductase, includes glycolate oxidase subunit GlcF (GlpC)	COG0247	Cysteine-rich domain	PF02754.17	heterodisulfide reductase subunit D [EC:1.8.98.1]	K08264	Pathway modules; Energy metabolism; Methane metabolism!!!Pathway modules; Energy metabolism; Methane metabolism!!!Pathway modules; Energy metabolism; Methane metabolism!!!Pathway modules; Energy metabolism; Methane metabolism	M00567!!!M00357!!!M00356!!!M00563	Methanogenesis, CO2 => methane!!!Methanogenesis, acetate => methane!!!Methanogenesis, methanol => methane!!!Methanogenesis, methylamine/dimethylamine/trimethylamine => methane	M00567!!!M00357!!!M00356!!!M00563
MW690_001018	4451	c_000000000214	50717	51850	-	1134	71	116	93	93.3333	-0.886081	-0.841577	-0.995327	-0.907662	Isoprenoid biosynthesis	COG1577	Lipid transport and metabolism	I	Mevalonate kinase (ERG12)	COG1577	GHMP kinases N terminal domain	PF00288.27	mevalonate kinase [EC:2.7.1.36]	K00869	Pathway modules; Biosynthesis of terpenoids and polyketides; Terpenoid backbone biosynthesis!!!Pathway modules; Biosynthesis of terpenoids and polyketides; Terpenoid backbone biosynthesis	M00095!!!M00849	C5 isoprenoid biosynthesis, mevalonate pathway!!!C5 isoprenoid biosynthesis, mevalonate pathway, archaea	M00095!!!M00849
MW690_001019	4452	c_000000000214	51847	52530	-	684	49	75	80	68	-0.687243	-0.738006	-0.481952	-0.635734			Energy production and conversion	C	Phosphoglycolate phosphatase, HAD superfamily (Gph) (PDB:2NYV)	COG0546	Haloacid dehalogenase-like hydrolase	PF13419.7	phosphoglycolate phosphatase [EC:3.1.3.18]	K01091
MW690_001020	4453	c_000000000214	52619	53392	+	774	65	109	88	87.3333	-0.461514	-0.379961	-0.5236	-0.455025			Translation, ribosomal structure and biogenesis	J	RNase P/RNase MRP subunit p30 (RPP1) (PDB:1V77)	COG1603	RNase P subunit p30	PF01876.17	ribonuclease P/MRP protein subunit RPP1 [EC:3.1.26.5]	K03539
MW690_001021	4454	c_000000000214	53431	53841	+	411	49	77	59	61.6667	0.0476147	0.0345713	-0.183193	-0.033669			Translation, ribosomal structure and biogenesis	J	RNase P/RNase MRP subunit POP5 (POP5) (PDB:2AV5)	COG1369	Rpp14/Pop5 family	PF01900.20	ribonuclease P/MRP protein subunit POP5 [EC:3.1.26.5]	K03537
MW690_001022	4455	c_000000000214	53814	54986	-	1173	189	277	147	204.333	0.471319	0.361798	-0.386432	0.148895			Posttranslational modification, protein turnover, chaperones!!!Transcription	O!!!K	Zn-dependent protease (includes sporulation protein SpoIVFB) (SpoIVFB) (PDB:3B4R)!!!Predicted transcriptional regulator, contains C-terminal CBS domains	COG1994!!!COG2524	CBS domain	PF00571.29	stage IV sporulation protein FB [EC:3.4.24.-]	K06402
MW690_001023	4456	c_000000000214	55085	55375	+	291	40	55	39	44.6667	0.256227	0.050982	-0.276111	0.0103662			General function prediction only	R	Sporulation protein YlmC, YlmC/YmxH family, contains PRC-barrel domain (YlmC) (PDB:1PM3)	COG1873	PRC-barrel domain	PF05239.17
MW690_001024	4457	c_000000000214	55356	56114	+	759	68	82	71	73.6667	-0.368671	-0.760192	-0.803101	-0.643988	tRNA modification	COG4021	Translation, ribosomal structure and biogenesis	J	tRNA(His) 5'-end guanylyltransferase (Thg1) (PDB:3OTB)	COG4021	tRNAHis guanylyltransferase	PF04446.13	tRNA(His) guanylyltransferase [EC:2.7.7.79]	K10761
MW690_001025	4458	c_000000000214	56188	57354	+	1167	118	205	185	169.333	-0.198593	-0.0641528	-0.0483296	-0.103692			Cell cycle control, cell division, chromosome partitioning!!!Coenzyme transport and metabolism	D!!!H	Radical SAM superfamily maturase, SkfB/NifB/PqqE family (SkfB) (PDB:6Q2P) (PUBMED:23282011)	COG0535	Radical SAM superfamily	PF04055.22	AdoMet-dependent heme synthase [EC:1.3.98.6]	K22227	Pathway modules; Metabolism of cofactors and vitamins; Cofactor and vitamin metabolism	M00847	Heme biosynthesis, archaea, siroheme => heme	M00847
MW690_001026	4459	c_000000000214	57455	58480	+	1026	118	147	136	133.667	-0.0128191	-0.356802	-0.305074	-0.224898			Transcription	K	DNA-binding transcriptional regulator, Lrp family (Lrp) (PDB:1I1G)	COG1522	AsnC-like ligand binding domain	PF17805.2	siroheme decarboxylase [EC:4.1.1.111]	K22225	Pathway modules; Metabolism of cofactors and vitamins; Cofactor and vitamin metabolism	M00847	Heme biosynthesis, archaea, siroheme => heme	M00847
MW690_001027	4460	c_000000000214	58531	59772	+	1242	171	287	234	230.667	0.244868	0.33041	0.199979	0.258419			Cell cycle control, cell division, chromosome partitioning!!!Coenzyme transport and metabolism	D!!!H	Radical SAM superfamily maturase, SkfB/NifB/PqqE family (SkfB) (PDB:6Q2P) (PUBMED:23282011)	COG0535	Radical SAM superfamily	PF04055.22	Fe-coproporphyrin III synthase	K22226	Pathway modules; Metabolism of cofactors and vitamins; Cofactor and vitamin metabolism	M00847	Heme biosynthesis, archaea, siroheme => heme	M00847
MW690_001028	4461	c_000000000214	59887	60297	+	411	22	23	33	26	-1.08989	-1.68696	-1.01192	-1.26292
MW690_001029	4462	c_000000000214	60103	60543	-	441	6	14	8	9.33333	-2.98294	-2.48521	-3.09219	-2.85345			Defense mechanisms!!!Posttranslational modification, protein turnover, chaperones	V!!!O	ABC-type multidrug transport system, ATPase component (CcmA) (PDB:5DO7)!!!ABC-type transport system involved in cytochrome c biogenesis, permease component (CcmB)	COG1131!!!COG2386	CcmB protein	PF03379.14	heme exporter protein B	K02194
MW690_001030	4463	c_000000000214	60534	61313	-	780	83	142	142	122.333	-0.122373	-0.0110707	0.152472	0.00634255			Defense mechanisms	V	ABC-type multidrug transport system, ATPase component (CcmA) (PDB:5DO7)	COG1131	ABC transporter	PF00005.28
MW690_001031	4464	c_000000000214	61472	62308	+	837	172	195	198	188.333	0.822621	0.343382	0.528895	0.564966	Histidine biosynthesis	COG0107	Amino acid transport and metabolism	E	Imidazole glycerol phosphate synthase subunit HisF (HisF) (PDB:1OX4)	COG0107	Histidine biosynthesis protein	PF00977.22	imidazole glycerol-phosphate synthase subunit HisF [EC:4.3.2.10]	K02500	Pathway modules; Amino acid metabolism; Histidine metabolism	M00026	Histidine biosynthesis, PRPP => histidine	M00026
MW690_001032	4465	c_000000000214	62441	64063	+	1623	113	187	199	166.333	-0.736646	-0.672259	-0.419218	-0.609375			Translation, ribosomal structure and biogenesis	J	tRNA U34 5-carboxymethylaminomethylation enzyme Elp3 (RNA elongator complex protein 3), contains radical SAM and acetyltransferase domains (ELP3) (PDB:6IA8) (PUBMED:25151136;27455459)	COG1243	Radical_SAM C-terminal domain	PF16199.6	elongator complex protein 3 [EC:2.3.1.48]	K07739
MW690_001033	4466	c_000000000214	64107	65342	-	1236	196	249	231	225.333	0.448175	0.132874	0.188389	0.25648	Arginine biosynthesis	COG0137	Amino acid transport and metabolism	E	Argininosuccinate synthase (ArgG) (PDB:1J1Z)	COG0137	Arginosuccinate synthase	PF00764.20	argininosuccinate synthase [EC:6.3.4.5]	K01940	Pathway modules; Amino acid metabolism; Arginine and proline metabolism!!!Pathway modules; Amino acid metabolism; Arginine and proline metabolism!!!Pathway modules; Amino acid metabolism; Arginine and proline metabolism	M00844!!!M00845!!!M00029	Arginine biosynthesis, ornithine => arginine!!!Arginine biosynthesis, glutamate => acetylcitrulline => arginine!!!Urea cycle	M00844!!!M00845!!!M00029
MW690_001034	4467	c_000000000214	65360	65905	-	546	88	74	72	78	0.476101	-0.432147	-0.307864	-0.0879701	Pyrimidine degradation	COG1853	Energy production and conversion	C	FMN reductase RutF, DIM6/NTAB family (RutF) (PDB:1EJE)	COG1853	Flavin reductase like domain	PF01613.19
MW690_001035	4468	c_000000000214	66000	66833	+	834	81	158	178	139	-0.253923	0.0458769	0.380861	0.0576049			Carbohydrate transport and metabolism!!!Coenzyme transport and metabolism	G!!!H	Thiazole synthase/Archaeal ribulose 1,5-bisphosphate synthetase (THI4) (PDB:3FPZ) (PUBMED:15375115)	COG1635	Thi4 family	PF01946.18	sulfide-dependent adenosine diphosphate thiazole synthase [EC:2.4.2.59]	K22699	Pathway modules; Metabolism of cofactors and vitamins; Cofactor and vitamin metabolism	M00896	Thiamine biosynthesis, archaea, AIR (+ NAD+) => TMP/TPP	M00896
MW690_001036	4469	c_000000000214	66899	67699	+	801	103	173	142	139.333	0.149081	0.234575	0.114144	0.165933			Posttranslational modification, protein turnover, chaperones	O	Fe-S cluster assembly ATPase SufC (SufC) (PDB:2D3W)	COG0396	ABC transporter	PF00005.28	Fe-S cluster assembly ATP-binding protein	K09013
MW690_001037	4470	c_000000000214	67739	68893	+	1155	101	113	127	113.667	-0.407089	-0.905687	-0.57434	-0.629038			Posttranslational modification, protein turnover, chaperones	O	Fe-S cluster assembly scaffold protein SufB (SufB) (PDB:1VH4)	COG0719	SUF system FeS cluster assembly, SufBD	PF01458.18	uncharacterized protein	K07033
MW690_001038	4471	c_000000000214	68846	69112	-	267	22	16	37	25	-0.46759	-1.57486	-0.226893	-0.756448
MW690_001039	4472	c_000000000214	69206	70198	-	993	94	116	149	119.667	-0.292155	-0.650022	-0.126664	-0.35628			Inorganic ion transport and metabolism!!!Signal transduction mechanisms	P!!!T	Trk/Ktr K+ transport system regulatory component TrkA/KtrA/KtrC, RCK domain (TrkA) (PDB:4XTT) (PUBMED:23815639;25957408;31868587;32095817)	COG0569	TrkA-N domain	PF02254.19	trk system potassium uptake protein	K03499
MW690_001040	4473	c_000000000214	70204	70530	-	327	60	146	104	103.333	0.666969	1.28305	0.959196	0.969739	Molybdopterin biosynthesis	COG1977	Coenzyme transport and metabolism	H	Molybdopterin synthase sulfur carrier subunit MoaD (MoaD) (PDB:1FM0) (PUBMED:32239579)	COG1977	ThiS family	PF02597.21	sulfur-carrier protein	K03636
MW690_001041	4474	c_000000000214	70565	71386	-	822	194	216	207	205.667	1.02188	0.51667	0.618957	0.71917	Molybdopterin biosynthesis	COG0476	Coenzyme transport and metabolism	H	Molybdopterin or thiamine biosynthesis adenylyltransferase (ThiF) (PDB:1ZUD) (PUBMED:32239579)	COG0476	ThiF family	PF00899.22
MW690_001042	4475	c_000000000214	71383	71523	-	141	16	27	34	25.6667	0.00609546	0.0832498	0.573957	0.221101
MW690_001043	4476	c_000000000214	71580	71840	-	261	149	163	157	156.333	2.29735	1.76668	1.87629	1.98011			Posttranslational modification, protein turnover, chaperones	O	Fe-S cluster biogenesis protein NfuA, 4Fe-4S-binding domain (NifU) (PDB:2Z51)	COG0694	NifU-like domain	PF01106.18
MW690_001044	4477	c_000000000214	71926	72327	-	402	98	265	197	186.667	1.07225	1.84296	1.57964	1.49828	Molybdopterin biosynthesis	COG0314	Coenzyme transport and metabolism	H	Molybdopterin synthase catalytic subunit MoaE (MoaE) (PDB:1FM0) (PUBMED:32239579)	COG0314	MoaE protein	PF02391.18	molybdopterin synthase catalytic subunit [EC:2.8.1.12]	K03635	Pathway modules; Metabolism of cofactors and vitamins; Cofactor and vitamin metabolism	M00880	Molybdenum cofactor biosynthesis, GTP => molybdenum cofactor	M00880
MW690_001045	4478	c_000000000214	72378	72644	-	267	34	43	81	52.6667	0.149081	-0.176311	0.893016	0.288595
MW690_001046	4479	c_000000000214	72676	73071	-	396	93	78	151	107.333	1.01879	0.106706	1.2188	0.781432							Tetratricopeptide repeat	PF00515.29
MW690_001047	4480	c_000000000214	73202	74302	-	1101	252	225	208	228.333	0.976794	0.153826	0.204289	0.44497			Posttranslational modification, protein turnover, chaperones	O	Zn-dependent protease with chaperone function (HtpX) (PDB:2YPT)	COG0501	Peptidase family M48	PF01435.19	heat shock protein HtpX [EC:3.4.24.-]	K03799
MW690_001048	4481	c_000000000214	74352	74459	-	108	0	0	4	1.33333	-4.65363	-5.31345	-1.97998	-3.98235
MW690_001049	4482	c_000000000214	74528	75034	+	507	48	35	53	45.3333	-0.284676	-1.39465	-0.639391	-0.772907			Translation, ribosomal structure and biogenesis	J	Ribosomal protein S18 acetylase RimI and related acetyltransferases (RimI) (PDB:1GHE)	COG0456	Acetyltransferase (GNAT) family	PF00583.26	[ribosomal protein S18]-alanine N-acetyltransferase [EC:2.3.1.266]	K03789
MW690_001050	4483	c_000000000214	75037	76035	+	999	72	114	115	100.333	-0.683179	-0.683696	-0.507608	-0.624828	Purine biosynthesis	COG0150	Nucleotide transport and metabolism	F	Phosphoribosylaminoimidazole (AIR) synthetase (PurM) (PDB:1CLI)	COG0150	AIR synthase related protein, C-terminal domain	PF02769.23	phosphoribosylformylglycinamidine cyclo-ligase [EC:6.3.3.1]	K01933	Pathway modules; Nucleotide metabolism; Purine metabolism	M00048	Inosine monophosphate biosynthesis, PRPP + glutamine => IMP	M00048
MW690_001051	4484	c_000000000214	76148	77479	+	1332	295	393	253	313.667	0.928889	0.682283	0.211447	0.60754	Glycolysis	COG0126	Carbohydrate transport and metabolism	G	3-phosphoglycerate kinase (Pgk) (PDB:13PK)	COG0126	Phosphoglycerate kinase	PF00162.20	phosphoglycerate kinase [EC:2.7.2.3]	K00927	Pathway modules; Carbohydrate metabolism; Central carbohydrate metabolism!!!Pathway modules; Carbohydrate metabolism; Central carbohydrate metabolism!!!Pathway modules; Carbohydrate metabolism; Central carbohydrate metabolism!!!Pathway modules; Carbohydrate metabolism; Central carbohydrate metabolism!!!Pathway modules; Carbohydrate metabolism; Other carbohydrate metabolism!!!Pathway modules; Ener…	M00001!!!M00002!!!M00003!!!M00308!!!M00552!!!M00165!!!M00166!!!M00611!!!M00612	Glycolysis (Embden-Meyerhof pathway), glucose => pyruvate!!!Glycolysis, core module involving three-carbon compounds!!!Gluconeogenesis, oxaloacetate => fructose-6P!!!Semi-phosphorylative Entner-Doudoroff pathway, gluconate => glycerate-3P!!!D-galactonate degradation, De Ley-Doudoroff pathway, D-galactonate => glycerate-3P!!!Reductive pentose phosphate cycle (Calvin cycle)!!!Reductive pentose phos…	M00001!!!M00002!!!M00003!!!M00308!!!M00552!!!M00165!!!M00166!!!M00611!!!M00612
MW690_001052	4485	c_000000000214	77481	78230	+	750	54	156	148	119.333	-0.68131	0.180714	0.268556	-0.0773467			Lipid transport and metabolism!!!General function prediction only	I!!!R	Glycerophosphoryl diester phosphodiesterase (UgpQ) (PDB:1O1Z)!!!Uncharacterized conserved protein, contains a Zn-finger-like domain (PUBMED:17250770)	COG0584!!!COG2158	Glycerophosphoryl diester phosphodiesterase family	PF03009.18	glycerophosphoryl diester phosphodiesterase [EC:3.1.4.46]	K01126
MW690_001053	4486	c_000000000214	78178	80010	+	1833	221	362	372	318.333	0.0524245	0.103288	0.306089	0.153934			Replication, recombination and repair	L	DNA mismatch repair ATPase MutL (MutL) (PDB:1B62)	COG0323	DNA mismatch repair protein, C-terminal domain	PF01119.20	DNA mismatch repair protein MutL	K03572
MW690_001054	4487	c_000000000214	80244	80675	+	432	57	86	68	70.3333	0.191855	0.121182	-0.0518715	0.0870553			Lipid transport and metabolism	I	Putative flippase GtrA (transmembrane translocase of bactoprenol-linked glucose) (GtrA) (PDB:5MLZ) (PUBMED:24710389)	COG2246	GtrA-like protein	PF04138.15
MW690_001055	4488	c_000000000214	80809	82689	+	1881	257	414	388	353	0.232397	0.259386	0.329471	0.273751			Replication, recombination and repair	L	DNA gyrase/topoisomerase IV, subunit B (GyrB) (PDB:1EI1)	COG0187	DNA gyrase B	PF00204.26
MW690_001056	4489	c_000000000214	82686	82901	+	216	12	29	29	23.3333	-1.00978	-0.430803	-0.267261	-0.569281			Replication, recombination and repair	L	DNA gyrase/topoisomerase IV, subunit B (GyrB) (PDB:1EI1)	COG0187	DNA gyrase B subunit, carboxyl terminus	PF00986.22
MW690_001057	4490	c_000000000214	83046	85592	+	2547	241	410	421	357.333	-0.297451	-0.191903	0.00978947	-0.159855			Replication, recombination and repair	L	DNA gyrase/topoisomerase IV, subunit A (GyrA) (PDB:1SUU)	COG0188	DNA gyrase/topoisomerase IV, subunit A	PF00521.21	DNA gyrase subunit A [EC:5.6.2.2]	K02469
MW690_001058	4491	c_000000000214	85764	86036	+	273	132	189	226	182.333	2.05834	1.91474	2.33559	2.10289
MW690_001059	4492	c_000000000214	86069	87820	-	1752	267	505	445	405.667	0.389861	0.648222	0.629478	0.555854	Histidine biosynthesis	COG1387!!!COG1796	Amino acid transport and metabolism!!!General function prediction only!!!Replication, recombination and repair	E!!!R!!!L	Histidinol phosphatase or related hydrolase of the PHP family (HIS2) (PDB:1M65)!!!DNA polymerase/3'-5' exonuclease PolX (PolX) (PDB:1BPB)	COG1387!!!COG1796	Helix-hairpin-helix domain	PF14716.7	DNA polymerase (family X)	K02347
MW690_001060	4493	c_000000000214	87875	88825	+	951	52	60	80	64	-1.0778	-1.533	-0.957401	-1.1894			Nucleotide transport and metabolism	F	NCAIR mutase (PurE)-related protein	COG1691	AIR carboxylase	PF00731.21	pyridinium-3,5-biscarboxylic acid mononucleotide synthase [EC:2.5.1.143]	K06898
MW690_001061	4494	c_000000000214	88757	89434	-	678	35	87	46	56	-1.15414	-0.512489	-1.261	-0.975876			Posttranslational modification, protein turnover, chaperones	O	Pyruvate-formate lyase-activating enzyme (PflA) (PDB:3CAN)	COG1180	Radical SAM superfamily	PF04055.22	pyruvate formate lyase activating enzyme [EC:1.97.1.4]	K04069
MW690_001062	4495	c_000000000214	89854	89979	+	126	5	12	15	10.6667	-1.4166	-0.891982	-0.4181	-0.908893
MW690_001063	4496	c_000000000214	90034	90168	+	135	6	8	15	9.66667	-1.27512	-1.54791	-0.517635	-1.11356
MW690_001064	4497	c_000000000214	90137	90574	+	438	1	11	10	7.33333	-5.08857	-2.80978	-2.77749	-3.55861
MW690_001065	4498	c_000000000214	90567	90875	+	309	0	2	1	1	-6.17021	-4.50809	-5.08152	-5.25327
MW690_001066	4499	c_000000000214	90875	91108	+	234	41	47	57	48.3333	0.605927	0.140932	0.580109	0.442323
MW690_001067	4500	c_000000000214	91101	92399	+	1299	102	168	128	132.667	-0.562453	-0.505139	-0.732577	-0.600057			Replication, recombination and repair	L	DNA anti-recombination protein (rearrangement mutator) RmuC (RmuC)	COG1322	RmuC family	PF02646.17
MW690_001068	4501	c_000000000214	93071	93241	+	171	2	2	4	2.66667	-2.99467	-3.65448	-2.64294	-3.09737
MW690_001069	4502	c_000000000214	93214	93702	+	489	4	8	7	6.33333	-3.66251	-3.40479	-3.42182	-3.49637
MW690_001070	4503	c_000000000214	94082	96175	-	2094	361	750	701	604	0.567059	0.961104	1.02724	0.8518	Thymidylate biosynthesis	COG1328	Nucleotide transport and metabolism	F	Anaerobic ribonucleoside-triphosphate reductase (NrdD) (PDB:4COI)	COG1328	Anaerobic ribonucleoside-triphosphate reductase	PF13597.7	ribonucleoside-triphosphate reductase (formate) [EC:1.1.98.6]	K21636	Pathway modules; Nucleotide metabolism; Pyrimidine metabolism	M00053	Pyrimidine deoxyribonuleotide biosynthesis, CDP/CTP => dCDP/dCTP,dTDP/dTTP	M00053
MW690_001071	4504	c_000000000214	96341	97534	-	1194	180	232	250	220.667	0.375521	0.0809413	0.352064	0.269508	TCA cycle	COG0473	Energy production and conversion!!!Amino acid transport and metabolism	C!!!E	Isocitrate/isopropylmalate dehydrogenase (LeuB) (PDB:1GC9)	COG0473	Isocitrate/isopropylmalate dehydrogenase	PF00180.21	tartrate dehydrogenase/decarboxylase / D-malate dehydrogenase [EC:1.1.1.93 4.1.1.73 1.1.1.83]	K07246	Pathway modules; Amino acid metabolism; Branched-chain amino acid metabolism!!!Pathway modules; Amino acid metabolism; Branched-chain amino acid metabolism	M00535!!!M00432	Isoleucine biosynthesis, pyruvate => 2-oxobutanoate!!!Leucine biosynthesis, 2-oxoisovalerate => 2-oxoisocaproate	M00535!!!M00432
MW690_001072	4505	c_000000000214	97605	98480	-	876	71	119	109	99.6667	-0.513663	-0.432479	-0.395016	-0.447053	Isoleucine, leucine, valine biosynthesis	COG0119	Amino acid transport and metabolism	E	Isopropylmalate/homocitrate/citramalate synthases (LeuA) (PDB:4JN6)	COG0119	LeuA allosteric (dimerisation) domain	PF08502.11
MW690_001073	4506	c_000000000214	98443	99198	-	756	131	155	162	149.333	0.577929	0.15997	0.387037	0.374979	Isoleucine, leucine, valine biosynthesis	COG0119	Amino acid transport and metabolism	E	Isopropylmalate/homocitrate/citramalate synthases (LeuA) (PDB:4JN6)	COG0119	HMGL-like	PF00682.20
MW690_001074	4507	c_000000000214	99265	99798	+	534	215	227	184	208.667	1.7921	1.21047	1.07176	1.35811			Function unknown	S	Uncharacterized conserved protein MTH_862 (PDB:2R47)	COG4090	Uncharacterized protein conserved in archaea (DUF2124)	PF09897.10
MW690_001075	4508	c_000000000214	100008	100553	-	546	367	473	349	396.333	2.5301	2.2359	1.96138	2.24246			Signal transduction mechanisms	T	Signal-transduction protein containing cAMP-binding, CBS, and nucleotidyltransferase domains	COG2905	CBS domain	PF00571.29
MW690_001076	4509	c_000000000214	100665	101933	+	1269	40	97	113	83.3333	-1.86837	-1.2607	-0.877944	-1.33567	Glycolysis	COG3635	Carbohydrate transport and metabolism	G	2,3-bisphosphoglycerate-independent phosphoglycerate mutase, archeal type (ApgM) (PDB:2ZKT)	COG3635	2,3-bisphosphoglycerate-independent phosphoglycerate mutase	PF10143.10	2,3-bisphosphoglycerate-independent phosphoglycerate mutase [EC:5.4.2.12]	K15635	Pathway modules; Carbohydrate metabolism; Central carbohydrate metabolism!!!Pathway modules; Carbohydrate metabolism; Central carbohydrate metabolism!!!Pathway modules; Carbohydrate metabolism; Central carbohydrate metabolism	M00001!!!M00002!!!M00003	Glycolysis (Embden-Meyerhof pathway), glucose => pyruvate!!!Glycolysis, core module involving three-carbon compounds!!!Gluconeogenesis, oxaloacetate => fructose-6P	M00001!!!M00002!!!M00003
MW690_001077	4510	c_000000000214	101933	102058	+	126	4	8	3	5	-1.7061	-1.44838	-2.56494	-1.90647
MW690_001078	4511	c_000000000214	102055	103467	+	1413	248	374	468	363.333	0.593809	0.525718	1.01234	0.710623			Replication, recombination and repair	L	DNA modification methylase (YhdJ) (PDB:1BOO)	COG0863	DNA methylase	PF01555.19
MW690_001079	4512	c_000000000214	103683	104276	+	594	91	182	204	159	0.402633	0.738875	1.06662	0.736043							Acylphosphatase	PF00708.19
MW690_001080	4513	c_000000000214	104346	105599	+	1254	151	177	198	175.333	0.052105	-0.379205	-0.0543425	-0.127147			Lipid transport and metabolism	I	Mevalonate 5-phosphate dehydratase subunit 1, aconitase superfamily (modified mevalonate pathway) (AcnX1) (PUBMED:30224495)	COG1679	Aconitase X	PF04412.14	cis-L-3-hydroxyproline dehydratase [EC:4.2.1.171]	K09123
MW690_001081	4514	c_000000000214	105610	106299	-	690	104	130	183	139	0.378159	0.0388949	0.694168	0.370407			Mobilome: prophages, transposons	X	Transposase (InsQ)	COG0675	Probable transposase	PF01385.20	putative transposase	K07496
MW690_001082	4515	c_000000000214	106253	106549	-	297	42	76	67	61.6667	0.296325	0.48451	0.46748	0.416105			Mobilome: prophages, transposons	X	Transposase (InsQ)	COG0675			putative transposase	K07496
MW690_001083	4516	c_000000000214	106675	106821	-	147	13	34	34	27	-0.343532	0.350294	0.513836	0.173532
MW690_001084	4517	c_000000000214	106986	107537	-	552	204	475	336	338.333	1.66869	2.22622	1.89092	1.92861	Pyrimidine biosynthesis	COG0461	Nucleotide transport and metabolism	F	Orotate phosphoribosyltransferase (PyrE) (PDB:4WML)	COG0461	Phosphoribosyl transferase domain	PF00156.28	orotate phosphoribosyltransferase [EC:2.4.2.10]	K00762	Pathway modules; Nucleotide metabolism; Pyrimidine metabolism	M00051	Uridine monophosphate biosynthesis, glutamine (+ PRPP) => UMP	M00051
MW690_001085	4518	c_000000000214	107600	108217	-	618	47	67	68	60.6667	-0.600355	-0.753206	-0.568447	-0.640669	Purine biosynthesis	COG0152	Nucleotide transport and metabolism	F	Phosphoribosylaminoimidazole-succinocarboxamide synthase (PurC) (PDB:1A48)	COG0152	SAICAR synthetase	PF01259.19
MW690_001086	4519	c_000000000214	108282	108734	-	453	58	80	83	73.6667	0.14825	-0.0510089	0.165321	0.0875207	Purine biosynthesis	COG0152	Nucleotide transport and metabolism	F	Phosphoribosylaminoimidazole-succinocarboxamide synthase (PurC) (PDB:1A48)	COG0152	SAICAR synthetase	PF01259.19
MW690_001087	4520	c_000000000214	108845	110368	+	1524	376	449	330	385	1.08411	0.679972	0.399843	0.721309	Isoleucine, leucine, valine biosynthesis	COG0119	Amino acid transport and metabolism	E	Isopropylmalate/homocitrate/citramalate synthases (LeuA) (PDB:4JN6)	COG0119	HMGL-like	PF00682.20	(R)-citramalate synthase [EC:2.3.1.182]	K09011	Pathway modules; Amino acid metabolism; Branched-chain amino acid metabolism	M00535	Isoleucine biosynthesis, pyruvate => 2-oxobutanoate	M00535
MW690_001088	4521	c_000000000214	110501	111046	-	546	59	155	81	98.3333	-0.0966867	0.629455	-0.139045	0.131241
MW690_001089	4522	c_000000000214	111406	113991	-	2586	60	134	121	105	-2.31639	-1.8236	-1.80671	-1.98223			Defense mechanisms	V	Type I restriction-modification system, DNA methylase subunit (HsdM) (PDB:2AR0) (PUBMED:26872910)	COG0286	N-6 DNA Methylase	PF02384.17	adenine-specific DNA-methyltransferase [EC:2.1.1.72]	K07317
MW690_001090	4523	c_000000000214	114000	115394	-	1395	15	46	42	34.3333	-3.3906	-2.46545	-2.43167	-2.76257	Aminoacyl-tRNA synthetases	COG0180	Translation, ribosomal structure and biogenesis	J	Tryptophanyl-tRNA synthetase (TrpS) (PDB:3N9I)	COG0180	tRNA synthetases class I (W and Y)	PF00579.26	tryptophanyl-tRNA synthetase [EC:6.1.1.2]	K01867
MW690_001091	4524	c_000000000214	115387	115629	-	243	2	5	2	3	-3.50163	-3.02394	-3.9979	-3.50782	Purine biosynthesis	COG1828	Nucleotide transport and metabolism	F	Phosphoribosylformylglycinamidine (FGAM) synthase, PurS subunit (PurS) (PDB:1GTD)	COG1828	Phosphoribosylformylglycinamidine (FGAM) synthase	PF02700.15	phosphoribosylformylglycinamidine synthase subunit PurS [EC:6.3.5.3]	K23264	Pathway modules; Nucleotide metabolism; Purine metabolism	M00048	Inosine monophosphate biosynthesis, PRPP + glutamine => IMP	M00048
MW690_001092	4525	c_000000000214	116078	117250	-	1173	164	191	102	152.333	0.267209	-0.173345	-0.911523	-0.272553			Cell cycle control, cell division, chromosome partitioning	D	Cell division GTPase FtsZ (FtsZ) (PDB:1FSZ)	COG0206	Tubulin/FtsZ family, GTPase domain	PF00091.26	cell division protein FtsZ	K03531
MW690_001093	4526	c_000000000214	117404	118060	-	657	51	55	59	55	-0.571996	-1.12389	-0.859948	-0.851945	Ribosome 30S subunit	COG0052	Translation, ribosomal structure and biogenesis	J	Ribosomal protein S2 (RpsB) (PDB:4V4H)	COG0052	Ribosomal protein S2	PF00318.21	small subunit ribosomal protein S2	K02967
MW690_001094	4527	c_000000000214	118131	118664	-	534	115	236	140	163.667	0.892306	1.26644	0.678714	0.945821
MW690_001095	4528	c_000000000214	118826	120790	-	1965	169	377	296	280.667	-0.433919	0.0614607	-0.123441	-0.1653			Defense mechanisms	V	Type I restriction-modification system, DNA methylase subunit (HsdM) (PDB:2AR0) (PUBMED:26872910)	COG0286	N-6 DNA Methylase	PF02384.17	adenine-specific DNA-methyltransferase [EC:2.1.1.72]	K07317
MW690_001096	4529	c_000000000214	120850	121575	-	726	11	18	37	22	-2.87901	-2.85293	-1.67002	-2.46732			Defense mechanisms	V	Type I restriction-modification system, DNA methylase subunit (HsdM) (PDB:2AR0) (PUBMED:26872910)	COG0286
MW690_001097	4530	c_000000000214	121584	122978	-	1395	39	52	50	47	-2.04102	-2.29036	-2.18285	-2.17141	Aminoacyl-tRNA synthetases	COG0180	Translation, ribosomal structure and biogenesis	J	Tryptophanyl-tRNA synthetase (TrpS) (PDB:3N9I)	COG0180	tRNA synthetases class I (W and Y)	PF00579.26	tryptophanyl-tRNA synthetase [EC:6.1.1.2]	K01867
MW690_001098	4531	c_000000000214	122971	123213	-	243	13	12	20	15	-1.06867	-1.83951	-0.962277	-1.29015	Purine biosynthesis	COG1828	Nucleotide transport and metabolism	F	Phosphoribosylformylglycinamidine (FGAM) synthase, PurS subunit (PurS) (PDB:1GTD)	COG1828	Phosphoribosylformylglycinamidine (FGAM) synthase	PF02700.15	phosphoribosylformylglycinamidine synthase subunit PurS [EC:6.3.5.3]	K23264	Pathway modules; Nucleotide metabolism; Purine metabolism	M00048	Inosine monophosphate biosynthesis, PRPP + glutamine => IMP	M00048
MW690_001099	4532	c_000000000214	123304	123702	+	399	15800	11035	12263	13032.7	8.40869	7.23106	7.54682	7.72886
MW690_001100	4533	c_000000000214	123674	124846	-	1173	883	1013	565	820.333	2.69235	2.23058	1.55238	2.15844			Cell cycle control, cell division, chromosome partitioning	D	Cell division GTPase FtsZ (FtsZ) (PDB:1FSZ)	COG0206	Tubulin/FtsZ family, GTPase domain	PF00091.26	cell division protein FtsZ	K03531
MW690_001101	4534	c_000000000214	125011	125667	-	657	80	68	91	79.6667	0.07242	-0.820276	-0.239066	-0.328974	Ribosome 30S subunit	COG0052	Translation, ribosomal structure and biogenesis	J	Ribosomal protein S2 (RpsB) (PDB:4V4H)	COG0052	Ribosomal protein S2	PF00318.21	small subunit ribosomal protein S2	K02967
MW690_001102	4535	c_000000000214	126155	126637	+	483	29	54	62	48.3333	-0.931984	-0.706254	-0.345111	-0.661116			Function unknown	S	Uncharacterized membrane protein YraQ, UPF0718 family (YraQ)	COG0701	Predicted permease	PF03773.14	uncharacterized protein	K07089
MW690_001103	4536	c_000000000214	126634	127206	+	573	23	49	43	38.3333	-1.50655	-1.09159	-1.11446	-1.23754			Function unknown	S	Uncharacterized membrane protein YraQ, UPF0718 family (YraQ)	COG0701	Predicted permease	PF03773.14	uncharacterized protein	K07089
MW690_001104	4537	c_000000000214	127193	127498	+	306	18	29	39	28.6667	-0.946682	-0.933303	-0.348623	-0.742869
MW690_001105	4538	c_000000000214	127784	128464	-	681	41	62	67	56.6667	-0.935219	-1.00429	-0.729711	-0.889739			General function prediction only	R	Predicted redox protein with CxxCxxC motif, DUF116 family (PUBMED:25583072)	COG1852	Protein of unknown function DUF116	PF01976.18	uncharacterized protein	K09729
MW690_001106	4539	c_000000000214	128597	128929	-	333	16	30	30	25.3333	-1.23373	-1.0072	-0.843657	-1.0282	tRNA modification	COG1571	Translation, ribosomal structure and biogenesis	J	tRNA(Ile2) C34 agmatinyltransferase TiaS (TiaS) (PDB:3AMT)	COG1571
MW690_001107	4540	c_000000000214	128874	129839	-	966	46	77	92	71.6667	-1.27547	-1.19831	-0.779514	-1.08443	tRNA modification	COG1571	Translation, ribosomal structure and biogenesis	J	tRNA(Ile2) C34 agmatinyltransferase TiaS (TiaS) (PDB:3AMT)	COG1571	Domain of unknown function (DUF1743)	PF08489.12	tRNA(Ile2)-agmatinylcytidine synthase [EC:6.3.4.22]	K06932
MW690_001108	4541	c_000000000214	129908	130669	+	762	99	220	157	158.667	0.16423	0.652429	0.330545	0.382401			Energy production and conversion	C	Archaeal flavoprotein (AfpA) (PDB:3WIS)	COG1036	Flavoprotein	PF02441.20	dihydromethanopterin reductase (acceptor) [EC:1.5.99.15]	K18853
MW690_001109	4542	c_000000000214	130713	131702	-	990	133	223	163	173	0.210664	0.294288	0.00684601	0.170599	Isoleucine, leucine, valine biosynthesis	COG0059	Amino acid transport and metabolism!!!Coenzyme transport and metabolism	E!!!H	Ketol-acid reductoisomerase (IlvC) (PDB:1NP3)	COG0059	Acetohydroxy acid isomeroreductase, NADPH-binding domain	PF07991.13	ketol-acid reductoisomerase [EC:1.1.1.86]	K00053	Pathway modules; Amino acid metabolism; Branched-chain amino acid metabolism!!!Pathway modules; Amino acid metabolism; Branched-chain amino acid metabolism	M00019!!!M00570	Valine/isoleucine biosynthesis, pyruvate => valine / 2-oxobutanoate => isoleucine!!!Isoleucine biosynthesis, threonine => 2-oxobutanoate => isoleucine	M00019!!!M00570
MW690_001110	4543	c_000000000214	132214	132846	+	633	68	106	152	108.667	-0.106777	-0.129911	0.551588	0.104967							Nucleotide modification associated domain 3	PF18754.2
MW690_001111	4544	c_000000000214	133107	133589	-	483	57	74	89	73.3333	0.0308634	-0.255269	0.17292	-0.0171619	Isoleucine, leucine, valine biosynthesis	COG0440	Amino acid transport and metabolism	E	Acetolactate synthase, small subunit (IlvH) (PDB:2F1F)	COG0440	Small subunit of acetolactate synthase	PF10369.10	acetolactate synthase I/III small subunit [EC:2.2.1.6]	K01653	Pathway modules; Amino acid metabolism; Branched-chain amino acid metabolism!!!Pathway modules; Amino acid metabolism; Branched-chain amino acid metabolism	M00019!!!M00570	Valine/isoleucine biosynthesis, pyruvate => valine / 2-oxobutanoate => isoleucine!!!Isoleucine biosynthesis, threonine => 2-oxobutanoate => isoleucine	M00019!!!M00570
MW690_001112	4545	c_000000000214	133574	134674	-	1101	162	228	183	191	0.34095	0.172893	0.0200214	0.177955	Isoleucine, leucine, valine biosynthesis	COG0028	Amino acid transport and metabolism!!!Coenzyme transport and metabolism	E!!!H	Acetolactate synthase large subunit or other thiamine pyrophosphate-requiring enzyme (IlvB) (PDB:1BFD)	COG0028	Thiamine pyrophosphate enzyme, C-terminal TPP binding domain	PF02775.22	acetolactate synthase I/II/III large subunit [EC:2.2.1.6]	K01652	Pathway modules; Amino acid metabolism; Branched-chain amino acid metabolism!!!Pathway modules; Amino acid metabolism; Branched-chain amino acid metabolism	M00019!!!M00570	Valine/isoleucine biosynthesis, pyruvate => valine / 2-oxobutanoate => isoleucine!!!Isoleucine biosynthesis, threonine => 2-oxobutanoate => isoleucine	M00019!!!M00570
MW690_001113	4546	c_000000000214	134631	135302	-	672	157	213	199	189.667	1.00814	0.787216	0.852911	0.882757	Isoleucine, leucine, valine biosynthesis	COG0028	Amino acid transport and metabolism!!!Coenzyme transport and metabolism	E!!!H	Acetolactate synthase large subunit or other thiamine pyrophosphate-requiring enzyme (IlvB) (PDB:1BFD)	COG0028	Thiamine pyrophosphate enzyme, N-terminal TPP binding domain	PF02776.19
MW690_001114	4547	c_000000000214	135518	135640	-	123	4	11	20	11.6667	-1.67134	-0.977511	0.0200214	-0.876275
MW690_001115	4548	c_000000000214	135641	136672	-	1032	98	168	150	138.667	-0.287923	-0.173181	-0.172624	-0.211242			Defense mechanisms	V	Predicted type IV restriction endonuclease	COG2810	Type I restriction enzyme R protein N terminus (HSDR_N)	PF04313.15	predicted type IV restriction endonuclease	K07504
MW690_001116	4549	c_000000000214	136781	136969	+	189	15	33	10	19.3333	-0.506793	-0.0547117	-1.56494	-0.708815
MW690_001117	4550	c_000000000214	136922	137158	-	237	24	60	53	45.6667	-0.172781	0.471561	0.457708	0.252163			Posttranslational modification, protein turnover, chaperones	O	Predicted aspartyl protease	COG5550	Aspartyl protease	PF13650.7
MW690_001118	4551	c_000000000214	137347	139125	-	1779	247	338	368	317.667	0.255687	0.0476027	0.333654	0.212314	Isoleucine, leucine, valine biosynthesis	COG0129	Amino acid transport and metabolism!!!Carbohydrate transport and metabolism	E!!!G	Dihydroxyacid dehydratase/phosphogluconate dehydratase (IlvD) (PDB:2GP4)	COG0129	Dehydratase family	PF00920.22	dihydroxy-acid dehydratase [EC:4.2.1.9]	K01687	Pathway modules; Amino acid metabolism; Branched-chain amino acid metabolism!!!Pathway modules; Amino acid metabolism; Branched-chain amino acid metabolism	M00019!!!M00570	Valine/isoleucine biosynthesis, pyruvate => valine / 2-oxobutanoate => isoleucine!!!Isoleucine biosynthesis, threonine => 2-oxobutanoate => isoleucine	M00019!!!M00570
MW690_001119	4552	c_000000000214	139345	139542	-	198	7	13	8	9.33333	-1.62121	-1.43303	-1.93691	-1.66372			Mobilome: prophages, transposons	X	Transposase (InsQ)	COG0675
MW690_001120	4553	c_000000000214	139493	139654	-	162	9	14	15	12.6667	-0.99067	-1.04043	-0.78067	-0.937256
MW690_001121	4554	c_000000000214	140033	140482	-	450	28	42	63	44.3333	-0.879638	-0.962949	-0.220113	-0.687567			Mobilome: prophages, transposons	X	Transposase (InsQ)	COG0675			putative transposase	K07496
MW690_001122	4555	c_000000000214	140672	141463	-	792	150	333	200	227.667	0.705516	1.19363	0.623086	0.840743			Inorganic ion transport and metabolism	P	ABC-type nitrate/sulfonate/bicarbonate transport system, ATPase component (TauB)	COG1116	ABC transporter	PF00005.28	NitT/TauT family transport system ATP-binding protein	K02049
MW690_001123	4556	c_000000000214	141484	142665	-	1182	105	145	105	118.333	-0.384662	-0.580697	-0.880931	-0.61543	Isoleucine, leucine, valine biosynthesis	COG0028!!!COG4032	Amino acid transport and metabolism!!!Coenzyme transport and metabolism!!!Coenzyme transport and metabolism	E!!!H!!!H	Acetolactate synthase large subunit or other thiamine pyrophosphate-requiring enzyme (IlvB) (PDB:1BFD)!!!Sulfopyruvate decarboxylase, TPP-binding subunit (coenzyme M biosynthesis)	COG0028!!!COG4032	Thiamine pyrophosphate enzyme, N-terminal TPP binding domain	PF02776.19	sulfopyruvate decarboxylase [EC:4.1.1.79]	K24393
MW690_001124	4557	c_000000000214	142675	144018	-	1344	113	202	104	139.667	-0.464516	-0.289098	-1.07997	-0.611196	Threonine biosynthesis	COG0498	Amino acid transport and metabolism	E	Threonine synthase (ThrC) (PDB:1VB3)	COG0498	Pyridoxal-phosphate dependent enzyme	PF00291.26	cysteate synthase [EC:2.5.1.76]	K15527
MW690_001125	4558	c_000000000214	144052	144834	-	783	225	344	149	239.333	1.30537	1.25693	0.216117	0.926139			Inorganic ion transport and metabolism	P	ABC-type nitrate/sulfonate/bicarbonate transport system, permease component (TauC)	COG0600	Binding-protein-dependent transport system inner membrane component	PF00528.23	NitT/TauT family transport system permease protein	K02050
MW690_001126	4559	c_000000000214	144932	146080	-	1149	513	627	361	500.333	1.93931	1.56875	0.936673	1.48158			Inorganic ion transport and metabolism	P	ABC-type nitrate/sulfonate/bicarbonate transport system, periplasmic component (TauA) (PDB:2X26)	COG0715	NMT1-like family	PF13379.7	NitT/TauT family transport system substrate-binding protein	K02051
MW690_001127	4560	c_000000000214	146189	146749	+	561	46	132	98	92	-0.491445	0.359433	0.0951788	-0.0122779			Transcription	K	Predicted transcriptional regulator with an HTH domain	COG4800	Helix-turn-helix	PF01381.23
MW690_001128	4561	c_000000000214	146806	149067	-	2262	401	704	673	592.667	0.607126	0.758514	0.857135	0.740925	Glutamine biosynthesis	COG0493!!!COG1148	Amino acid transport and metabolism!!!General function prediction only!!!Energy production and conversion	E!!!R!!!C	NADPH-dependent glutamate synthase beta chain or related oxidoreductase (GltD) (PDB:1H7X)!!!Heterodisulfide reductase, subunit A (polyferredoxin) (HdrA) (PDB:5ODC)	COG0493!!!COG1148	Pyridine nucleotide-disulphide oxidoreductase	PF07992.15	glutamate synthase (NADPH) small chain [EC:1.4.1.13]	K00266
MW690_001129	4562	c_000000000214	149019	150302	-	1284	132	267	200	199.667	-0.175328	0.178407	-0.0739872	-0.0236361	Glutamine biosynthesis	COG0493!!!COG1148	Amino acid transport and metabolism!!!General function prediction only!!!Energy production and conversion	E!!!R!!!C	NADPH-dependent glutamate synthase beta chain or related oxidoreductase (GltD) (PDB:1H7X)!!!Heterodisulfide reductase, subunit A (polyferredoxin) (HdrA) (PDB:5ODC)	COG0493!!!COG1148	Dihydroprymidine dehydrogenase domain II, 4Fe-4S cluster	PF14691.7
MW690_001130	4563	c_000000000214	150381	151148	-	768	101	148	133	127.333	0.181626	0.0707981	0.0807173	0.111047			Energy production and conversion	C	Heterodisulfide reductase, subunit A (polyferredoxin) (HdrA) (PDB:5ODC)	COG1148	4Fe-4S binding domain	PF00037.28	Na+-translocating ferredoxin:NAD+ oxidoreductase subunit B [EC:7.2.1.2]	K03616
MW690_001131	4564	c_000000000214	151129	151515	-	387	27	40	43	36.6667	-0.713577	-0.814898	-0.548262	-0.692246			Energy production and conversion	C	Heterodisulfide reductase, subunit A (polyferredoxin) (HdrA) (PDB:5ODC)	COG1148
MW690_001132	4565	c_000000000214	151512	152408	-	897	94	155	163	137.333	-0.145469	-0.0867519	0.149167	-0.0276848			Energy production and conversion	C	Heterodisulfide reductase, subunit A (polyferredoxin) (HdrA) (PDB:5ODC)	COG1148	Pyridine nucleotide-disulphide oxidoreductase	PF07992.15
MW690_001133	4566	c_000000000214	152453	153115	-	663	198	360	306	288	1.36138	1.56243	1.49186	1.47189			General function prediction only	R	Predicted nucleic acid-binding OB-fold protein (PDB:2I5H)	COG1491	Protein of unknown function (DUF655)	PF04919.13	putative nucleotide binding protein	K07572
MW690_001134	4567	c_000000000214	153231	153581	-	351	81	122	121	108	0.994654	0.922752	1.07447	0.997292	RNA polymerase	COG1460	Transcription	K	DNA-directed RNA polymerase, subunit F (RpoF)	COG1460	RNA polymerase Rpb4	PF03874.17	DNA-directed RNA polymerase subunit F [EC:2.7.7.6]	K03051
MW690_001135	4568	c_000000000214	153871	155142	+	1272	86	97	77	86.6667	-0.777002	-1.26411	-1.43177	-1.15763			Coenzyme transport and metabolism	H	S-adenosylhomocysteine hydrolase (SAM1) (PDB:1A7A)	COG0499	S-adenosyl-L-homocysteine hydrolase	PF05221.18	adenosylhomocysteinase [EC:3.3.1.1]	K01251	Pathway modules; Amino acid metabolism; Cysteine and methionine metabolism	M00035	Methionine degradation	M00035
MW690_001136	4569	c_000000000214	155219	156316	+	1098	87	124	56	89	-0.548199	-0.699219	-1.6755	-0.974306			Secondary metabolites biosynthesis, transport and catabolism	Q	Acetoin utilization deacetylase AcuC or a related deacetylase (AcuC) (PDB:1C3P)	COG0123	Histone deacetylase domain	PF00850.20	acetoin utilization protein AcuC	K04768
MW690_001137	4570	c_000000000214	156366	156734	+	369	62	34	68	54.6667	0.53956	-0.977511	0.175539	-0.0874707
MW690_001138	4571	c_000000000214	157039	157512	+	474	53	93	64	70	-0.0460236	0.0995927	-0.272532	-0.0729877			Signal transduction mechanisms!!!Transcription	T!!!K	Two-component response regulator, AmiR/NasT family, consists of REC and RNA-binding antiterminator (ANTAR) domains (AmiR) (PDB:1QO0) (PUBMED:16936038)	COG3707	Response regulator receiver domain	PF00072.25
MW690_001139	4572	c_000000000214	157520	158077	+	558	25	24	35	28	-1.35044	-2.06797	-1.36939	-1.59593			Signal transduction mechanisms	T	CheY-like REC (receiver) domain, includes chemotaxis protein CheY and sporulation regulator Spo0F (CheY) (PDB:6QRJ)	COG0784	Response regulator receiver domain	PF00072.25	two-component system, chemotaxis family, response regulator Rcp1	K11355
MW690_001140	4573	c_000000000214	158006	158875	-	870	25	25	19	23	-1.99119	-2.651	-2.87449	-2.50556			Replication, recombination and repair	L	Deoxyinosine 3'-endonuclease (endonuclease V) (Nfi) (PDB:2W35)	COG1515	Endonuclease V	PF04493.15	deoxyribonuclease V [EC:3.1.21.7]	K05982
MW690_001141	4583	c_000000000005	2	406	+	405	89	138	156	127.667	0.92329	0.893406	1.23322	1.01664
MW690_001142	4584	c_000000000005	399	1421	+	1023	111	249	183	181	-0.0964378	0.405747	0.12603	0.145113	tRNA modification	COG0130	Translation, ribosomal structure and biogenesis	J	tRNA U55 pseudouridine synthase TruB, may also work on U342 of tmRNA (TruB) (PDB:1K8W)	COG0130	TruB family pseudouridylate synthase (N terminal domain)	PF01509.19	H/ACA ribonucleoprotein complex subunit 4 [EC:5.4.99.-]	K11131
MW690_001143	4585	c_000000000005	1646	2179	+	534	271	400	247	306	2.12537	2.0264	1.49557	1.88245	Ribosome 30S subunit	COG0099	Translation, ribosomal structure and biogenesis	J	Ribosomal protein S13 (RpsM) (PDB:4V4H)	COG0099	Ribosomal protein S13/S18	PF00416.23
MW690_001144	4586	c_000000000005	2253	2840	+	588	269	322	330	307	1.97572	1.57492	1.77382	1.77482	Ribosome 30S subunit	COG0522	Translation, ribosomal structure and biogenesis	J	Ribosomal protein S4 or related protein (RpsD) (PDB:4V4H)	COG0522	S4 domain	PF01479.26	small subunit ribosomal protein S4	K02986
MW690_001145	4587	c_000000000005	2882	3268	+	387	58	100	84	80.6667	0.375428	0.496303	0.409674	0.427135	Ribosome 30S subunit	COG0100	Translation, ribosomal structure and biogenesis	J	Ribosomal protein S11 (RpsK) (PDB:4V4H)	COG0100	Ribosomal protein S11	PF00411.20	small subunit ribosomal protein S11	K02948
MW690_001146	4588	c_000000000005	3304	4116	+	813	125	158	150	144.333	0.405685	0.082669	0.171492	0.219949	RNA polymerase	COG0202	Transcription	K	DNA-directed RNA polymerase, alpha subunit/40 kD subunit (RpoA) (PDB:4KN7)	COG0202	RNA polymerase Rpb3/RpoA insert domain	PF01000.27	DNA-directed RNA polymerase subunit D [EC:2.7.7.6]	K03047
MW690_001147	4589	c_000000000005	4263	4544	+	282	72	166	118	118.667	1.14161	1.68127	1.35418	1.39235	Aminoacyl-tRNA synthetases	COG0721	Translation, ribosomal structure and biogenesis	J	Asp-tRNAAsn/Glu-tRNAGln amidotransferase C subunit (GatC) (PDB:3H0L)	COG0721	Glu-tRNAGln amidotransferase C subunit	PF02686.16	aspartyl-tRNA(Asn)/glutamyl-tRNA(Gln) amidotransferase subunit C [EC:6.3.5.6 6.3.5.7]	K02435
MW690_001148	4590	c_000000000005	4495	4683	+	189	2	11	9	7.33333	-3.13906	-1.59724	-1.70933	-2.14854
MW690_001149	4591	c_000000000005	4691	6055	+	1365	122	236	200	186	-0.376795	-0.0875474	-0.162243	-0.208862	tRNA modification	COG1746	Translation, ribosomal structure and biogenesis	J	tRNA nucleotidyltransferase (CCA-adding enzyme) (CCA1) (PDB:3OUY)	COG1746	tRNA nucleotidyltransferase, second domain	PF09249.12	tRNA nucleotidyltransferase (CCA-adding enzyme) [EC:2.7.7.72]	K07558
MW690_001150	4592	c_000000000005	6045	7178	+	1134	123	259	256	212.667	-0.097585	0.313827	0.460594	0.225612	23S rRNA modification	COG0116	Translation, ribosomal structure and biogenesis	J	23S rRNA G2445 N2-methylase RlmL (RlmL) (PDB:3V97) (PUBMED:22362734)	COG0116	Putative RNA methylase family UPF0020	PF01170.19	tRNA (guanine6-N2)-methyltransferase [EC:2.1.1.256]	K16318
MW690_001151	4593	c_000000000005	7138	7329	+	192	1	0	1	0.666667	-3.89875	-6.14352	-4.39502	-4.81243
MW690_001152	4594	c_000000000005	7310	8062	+	753	183	263	206	217.333	1.06438	0.926595	0.738476	0.909818			Inorganic ion transport and metabolism	P	Phosphate transport regulator YkaA, distantly related to PhoU, UPF0111/DUF47 family (YkaA) (PDB:2IIU)	COG1392	Protein of unknown function DUF47	PF01865.17	uncharacterized protein	K07220
MW690_001153	4595	c_000000000005	8072	8224	+	153	2	10	6	6	-2.83421	-1.42363	-1.95196	-2.06993
MW690_001154	4596	c_000000000005	8203	9216	+	1014	57	60	95	70.6667	-1.0391	-1.62554	-0.803429	-1.15602			Inorganic ion transport and metabolism	P	Phosphate/sulfate permease (PitA) (PUBMED:31358606)	COG0306	Phosphate transporter family	PF01384.21	inorganic phosphate transporter, PiT family	K03306
MW690_001155	4597	c_000000000005	9265	10032	+	768	107	174	183	154.667	0.264483	0.303562	0.539658	0.369234			Signal transduction mechanisms	T	3',5'-cyclic AMP phosphodiesterase CpdA (CpdA) (PDB:2ZO9)	COG1409	Calcineurin-like phosphoesterase	PF00149.29	3',5'-cyclic-AMP phosphodiesterase [EC:3.1.4.53]	K03651
MW690_001156	4598	c_000000000005	10165	10425	+	261	49	103	94	82	0.702703	1.10702	1.13932	0.983015							MarR family	PF12802.8
MW690_001157	4599	c_000000000005	10406	10735	+	330	43	88	107	79.3333	0.177874	0.542725	0.986855	0.569151	Aminoacyl-tRNA synthetases	COG0016	Translation, ribosomal structure and biogenesis	J	Phenylalanyl-tRNA synthetase alpha subunit (PheS) (PDB:3L4G)	COG0016
MW690_001158	4600	c_000000000005	10896	11798	+	903	138	143	191	157.333	0.396413	-0.212234	0.367602	0.183927	Aminoacyl-tRNA synthetases	COG0016	Translation, ribosomal structure and biogenesis	J	Phenylalanyl-tRNA synthetase alpha subunit (PheS) (PDB:3L4G)	COG0016	tRNA synthetases class II core domain (F)	PF01409.21	phenylalanyl-tRNA synthetase alpha chain [EC:6.1.1.20]	K01889
MW690_001159	4601	c_000000000005	14650	15552	-	903	440	503	379	440.667	2.06567	1.59871	1.35436	1.67291							PAC2 family	PF09754.10
MW690_001160	4602	c_000000000005	15752	17212	+	1461	73	82	113	89.3333	-1.21182	-1.70498	-1.08121	-1.33267	Lysine biosynthesis	COG0527	Amino acid transport and metabolism	E	Aspartate kinase (MetL1) (PDB:2CDQ)	COG0527	Amino acid kinase family	PF00696.29	aspartate kinase [EC:2.7.2.4]	K00928	Pathway modules; Amino acid metabolism; Serine and threonine metabolism!!!Pathway modules; Amino acid metabolism; Serine and threonine metabolism!!!Pathway modules; Amino acid metabolism; Cysteine and methionine metabolism!!!Pathway modules; Amino acid metabolism; Lysine metabolism!!!Pathway modules; Amino acid metabolism; Lysine metabolism!!!Pathway modules; Amino acid metabolism; Lysine metabol…	M00018!!!M00033!!!M00017!!!M00016!!!M00525!!!M00526!!!M00527	Threonine biosynthesis, aspartate => homoserine => threonine!!!Ectoine biosynthesis, aspartate => ectoine!!!Methionine biosynthesis, apartate => homoserine => methionine!!!Lysine biosynthesis, succinyl-DAP pathway, aspartate => lysine!!!Lysine biosynthesis, acetyl-DAP pathway, aspartate => lysine!!!Lysine biosynthesis, DAP dehydrogenase pathway, aspartate => lysine!!!Lysine biosynthesis, DAP amin…	M00018!!!M00033!!!M00017!!!M00016!!!M00525!!!M00526!!!M00527
MW690_001161	4603	c_000000000005	17213	19387	+	2175	828	1071	821	906.667	1.70881	1.42006	1.2003	1.44306			Posttranslational modification, protein turnover, chaperones	O	Predicted ATP-dependent protease (LonB) (PDB:3K1J)	COG1067	Lon protease (S16) C-terminal proteolytic domain	PF05362.14	ATP-dependent Lon protease [EC:3.4.21.53]	K04076
MW690_001162	4604	c_000000000005	19533	19868	-	336	254	242	215	237	2.70046	1.97096	1.96421	2.21188							4Fe-4S binding domain	PF00037.28	adenylylsulfate reductase, subunit B [EC:1.8.99.2]	K00395	Pathway modules; Energy metabolism; Sulfur metabolism	M00596	Dissimilatory sulfate reduction, sulfate => H2S	M00596
MW690_001163	4605	c_000000000005	19872	23000	-	3129	657	1034	742	811	0.850614	0.844673	0.529745	0.741677	Aminoacyl-tRNA synthetases	COG0060	Translation, ribosomal structure and biogenesis	J	Isoleucyl-tRNA synthetase (IleS) (PDB:1FFY)	COG0060	tRNA synthetases class I (I, L, M and V)	PF00133.23	isoleucyl-tRNA synthetase [EC:6.1.1.5]	K01870
MW690_001164	4606	c_000000000005	23086	23739	-	654	96	132	133	120.333	0.340563	0.138143	0.312533	0.263746								PF14522.7
MW690_001165	4607	c_000000000005	23762	24370	-	609	65	68	54	62.3333	-0.115623	-0.710825	-0.87713	-0.567859							Cytochrome c7 and related cytochrome c	PF14522.7
MW690_001166	4608	c_000000000005	24370	24582	-	213	54	90	64	69.3333	1.13473	1.20658	0.881502	1.07427
MW690_001167	4609	c_000000000005	24701	24958	-	258	28	14	25	22.3333	-0.0770845	-1.7118	-0.733818	-0.840902
MW690_001168	4610	c_000000000005	25093	25284	-	192	16	28	31	25	-0.439316	-0.310631	-0.00269868	-0.250882
MW690_001169	4611	c_000000000005	25286	26017	-	732	66	108	129	101	-0.359165	-0.312707	0.106092	-0.188593			Mobilome: prophages, transposons	X	Phage repressor protein C, contains Cro/C1-type HTH and peptisase s24 domains	COG2932	Signal peptidase, peptidase S26	PF10502.10	signal peptidase I [EC:3.4.21.89]	K13280
MW690_001170	4612	c_000000000005	26155	26559	-	405	37	65	54	52	-0.331707	-0.186914	-0.28861	-0.269077
MW690_001171	4613	c_000000000005	26597	26860	-	264	34	44	37	38.3333	0.165383	-0.127219	-0.210592	-0.0574759
MW690_001172	4614	c_000000000005	26908	27867	-	960	34	81	97	70.6667	-1.69711	-1.11672	-0.694576	-1.16947			Coenzyme transport and metabolism	H	Triphosphoribosyl-dephospho-CoA synthetase (CitG) (PDB:3H9P)	COG1767	ATP:dephospho-CoA triphosphoribosyl transferase	PF01874.17	triphosphoribosyl-dephospho-CoA synthase [EC:2.4.2.52]	K05966
MW690_001173	4615	c_000000000005	28180	28545	+	366	32	66	60	52.6667	-0.392079	-0.0189759	0.00814729	-0.134303			Lipid transport and metabolism	I	Mevalonate 5-phosphate dehydratase subunit 2, swiveling domain (modified mevalonate pathway) (AcnX2) (PDB:2HI6) (PUBMED:30224495)	COG1786	Aconitase X swivel domain	PF01989.17	uncharacterized protein	K09128
MW690_001174	4616	c_000000000005	28511	29623	+	1113	107	181	188	158.667	-0.270792	-0.174971	0.0431667	-0.134199	tRNA modification	COG0731	Translation, ribosomal structure and biogenesis	J	Wyosine [tRNA(Phe)-imidazoG37] synthetase, radical SAM superfamily (Tyw1) (PDB:2YX0)	COG0731	Radical SAM superfamily	PF04055.22	tRNA wybutosine-synthesizing protein 1 [EC:4.1.3.44]	K15449
MW690_001175	4617	c_000000000005	29625	29954	-	330	60	165	99	108	0.653794	1.44581	0.875286	0.991629			Transcription	K	DNA-binding transcriptional regulator, ArsR family (ArsR) (PDB:3F6V)	COG0640
MW690_001176	4618	c_000000000005	30020	31231	-	1212	106	123	184	137.667	-0.407212	-0.853365	-0.110713	-0.457097			Posttranslational modification, protein turnover, chaperones	O	Membrane-bound serine protease NfeD, ClpP class (NfeD) (PDB:2DEO)	COG1030	NfeD-like C-terminal, partner-binding	PF01957.19	membrane-bound serine protease (ClpP class)	K07403
MW690_001177	4619	c_000000000005	31753	33021	+	1269	66	130	125	107	-1.15294	-0.840129	-0.732949	-0.908673
MW690_001178	4620	c_000000000005	33145	33408	+	264	21	63	53	45.6667	-0.516877	0.385732	0.302057	0.0569707
MW690_001179	4621	c_000000000005	34249	35784	-	1536	151	269	258	226	-0.240536	-0.0693796	0.0340419	-0.0919578	Aminoacyl-tRNA synthetases	COG1384	Translation, ribosomal structure and biogenesis	J	Lysyl-tRNA synthetase, class I (LysS) (PDB:1IRX)	COG1384	tRNA synthetases class I (K)	PF01921.19	lysyl-tRNA synthetase, class I [EC:6.1.1.6]	K04566
MW690_001180	4622	c_000000000005	35792	36463	-	672	100	135	86	107	0.359987	0.131273	-0.352705	0.0461849			General function prediction only	R	MinD superfamily P-loop ATPase, contains an inserted ferredoxin domain	COG1149	NUBPL iron-transfer P-loop NTPase	PF10609.10
MW690_001181	4623	c_000000000005	36456	36782	-	327	23	51	37	37	-0.697305	-0.225205	-0.519344	-0.480618			General function prediction only	R	MinD superfamily P-loop ATPase, contains an inserted ferredoxin domain	COG1149	CobQ/CobB/MinD/ParA nucleotide binding domain	PF01656.24
MW690_001182	4624	c_000000000005	36840	37757	-	918	199	350	225	258	0.899147	1.05236	0.579617	0.843709			General function prediction only	R	MinD superfamily P-loop ATPase, contains an inserted ferredoxin domain	COG1149	CobQ/CobB/MinD/ParA nucleotide binding domain	PF01656.24
MW690_001183	4625	c_000000000005	37833	38249	-	417	100	134	91	108.333	1.0484	0.809	0.41678	0.75806			Posttranslational modification, protein turnover, chaperones	O	Predicted Fe-Mo cluster-binding protein, NifX family (NifX) (PDB:1EO1)	COG1433	Dinitrogenase iron-molybdenum cofactor	PF02579.18
MW690_001184	4626	c_000000000005	38280	38759	-	480	149	277	159	195	1.41836	1.65089	1.01551	1.36159			Posttranslational modification, protein turnover, chaperones	O	Fe-S cluster assembly scaffold protein IscU, NifU family (IscU) (PDB:1Q48)	COG0822	NifU-like N terminal domain	PF01592.17	nitrogen fixation protein NifU and related proteins	K04488
MW690_001185	4627	c_000000000005	38750	39124	-	375	111	182	90	127.667	1.35141	1.40245	0.554083	1.10265			Posttranslational modification, protein turnover, chaperones	O	Predicted Fe-Mo cluster-binding protein, NifX family (NifX) (PDB:1EO1)	COG1433	Dinitrogenase iron-molybdenum cofactor	PF02579.18
MW690_001186	4628	c_000000000005	39194	39529	-	336	1000	1066	667	911	4.67544	4.10779	3.59529	4.12617
MW690_001187	4629	c_000000000005	39674	39934	-	261	324	460	180	321.333	3.41542	3.26059	2.07293	2.91632
MW690_001188	4630	c_000000000005	39937	40101	-	165	27	40	29	32	0.51629	0.414969	0.121305	0.350855
MW690_001189	4631	c_000000000005	40114	40287	-	174	42	64	42	49.3333	1.0677	1.00973	0.571431	0.882952							Family of unknown function (DUF5320)	PF17253.3
[truncated: 570 more rows]

## Sheet: Supp_Table_4.6
							raw reads				CLR
[truncated: 1,790 more rows]
