# Supplementary material for: Deep-branching ANME-1c archaea grow at the upper temperature limit of anaerobic oxidation of methane
Source: Front Microbiol. 2022 Sep 23;13:988871. doi: 10.3389/fmicb.2022.988871 (PMC9539880; doi:10.3389/fmicb.2022.988871)
Supplement: SUPPLEMENTARY TABLE 5 — Reference hydrogenase accession numbers used for hydrogenase phylogenetic tree calculation. [file Table_5.xlsx]

## Sheet: Description
	Supplementary Table 5
	Reference NiFe-hydrogenases accession numbers used for hydrogenase phylogenetic tree calculation.

## Sheet: Supp_Table_5
Accession	Organism	NiFe hydrogenase group
WP_004072606.1	Desulfobacter postgatei	Group 1a
WP_027365812.1	Desulfotomaculum alcoholivorax	Group 1a
WP_029915207.1	Pelobacter seleniigenes	Group 1a
WP_010890826.1	Clostridium acetobutylicum	Group 1a
WP_025205213.1	Dehalobacter restrictus	Group 1a
WP_028324338.1	Desulfatirhabdium butyrativorans	Group 1b
WP_028572157.1	Desulfonatronum lacustre	Group 1b
WP_027177852.1	Desulfovibrio bastinii	Group 1b
WP_025270233.1	Hippea sp. KM1	Group 1b
WP_018136329.1	Campylobacter curvus	Group 1b
WP_011114900.1	Helicobacter hepaticus	Group 1b
WP_025344560.1	Sulfurospirillum multivornas	Group 1b
WP_020374232.1	Sulfobacillus thermosulfidooxidans	Group 1b
WP_014198378.1	Azospirillum brasilense	Group 1c
WP_027371077.1	halophilus	Group 1c
WP_012135127.1	Citrobacter koseri	Group 1c
WP_011092818.1	Pectobacterium atrosepticum	Group 1c
WP_029356678.1	Bosea sp. 117	Group 1d
WP_018266919.1	Methylosinus sp. LW4	Group 1d
WP_007796504.1	Pelagibaca bermudensis	Group 1d
WP_013400922.1	Geobacillus sp. Y4.1MC1	Group 1d
WP_010880593.1	Aquifex aeolicus	Group 1e
AAC38282.1	Thiocapsa roseopersicina	Group 1e
WP_028490337.1	Thiothrix lacustris	Group 1e
WP_007039064.1	Thiorhodococcus drewsii	Group 1e
WP_027012481.1	Corynebacterium freiburgense	Group 1f
WP_027713781.1	Desulfuromonas sp. TF	Group 1f
WP_026840074.1	Geobacter bremensis	Group 1f
WP_012470110.1	Geobacter lovleyi	Group 1f
WP_012123507.1	Ignicoccus hospitalis	Group 1g
WP_014346469.1	Pyrobaculum oguniense	Group 1g
WP_013337401.1	Vulcanisaeta distributa	Group 1g
WP_014025627.1	Pyrolobus fumarii	Group 1g
WP_011822511.1	Hyperthermus butylicus	Group 1g
WP_011900768.1	Pyrobaculum arsenaticum	Group 1g
WP_011850254.1	Pyrobaculum calidifontis	Group 1g
WP_011761956.1	Pyrobaculum islandicum	Group 1g
WP_011752262.1	Thermofilum pendens	Group 1g
WP_020962524.1	Thermofilum sp. 1910b	Group 1g
WP_012349775.1	Thermoproteus neutrophilus	Group 1g
WP_014125970.1	Thermoproteus tenax	Group 1g
WP_013680997.1	Thermoproteus uzoniensis	Group 1g
WP_048100721.1	Acidianus copahuensis	Group 1g
WP_048100713.1	Acidianus copahuensis	Group 1g
WP_014267363.1	Granulicella mallensis	Group 1h
WP_003935326.1	Rhodococcus ruber	Group 1h
WP_011153987.1	Ralstonia eutropha	Group 1h
WP_048100378.1	Acidianus copahuensis	Group 1h
WP_021597135.1	Actinomadura madurae	Group 1h
WP_026468830.1	Amycolatopsis balhimycina	Group 1h
WP_013806771.1	Amycolicicoccus subflavus	Group 1h
WP_003801347.1	Arthrobacter globiformis	Group 1h
WP_014376814.1	Blastococcus saxobsidens	Group 1h
WP_011603554.1	Frankia alni	Group 1h
WP_011596968.1	Rhodococcus jostii	Group 1h
WP_007300863.1	Rhodococcus imtechensis	Group 1h
WP_020907450.1	Rhodococcus erythropolis	Group 1h
WP_005443931.1	Saccharomonospora azurea	Group 1h
WP_005461984.1	Saccharomonospora glauca	Group 1h
WP_006237565.1	Saccharomonospora xinjiangensis	Group 1h
WP_020938041.1	Streptomyces collinus	Group 1h
WP_005474054.1	Streptomyces bottropensis	Group 1h
WP_020124082.1	Streptomyces canus	Group 1h
WP_013006069.1	Streptomyces scabiei	Group 1h
WP_012890477.1	Streptosporangium roseum	Group 1h
WP_014512387.1	Sulfolobus islandicus	Group 1h
WP_015922819.1	Thermomicrobium roseum	Group 1h
WP_020375837.1	Sulfobacillus thermosulfidooxidans	Group 1h
WP_007412921.1	Pedosphaera parvula	Group 1h
WP_009061231.1	Methylacidiphilum fumariolicum	Group 1h
WP_006361856.1	Slackia exigua	Group 1i
WP_022363273.1	Eggerthella sp. CAG298	Group 1i
WP_009304598.1	Eggerthella lenta	Group 1i
WP_010878877.1	Archaeoglobus fulgidus	Group 1j
WP_015591799.1	Archaeoglobus sulfaticallidus	Group 1j
WP_013682857.1	Archaeoglobus veneficus	Group 1j
WP_012036281.1	Methanocella arvoryzae	Group 1k
WP_011021171.1	Methanosarcina acetivorans	Group 1k
WP_023846630.1	Methanolobus tindarius	Group 1k
WP_011034237.1	Methanosarcina mazei	Group 1k
WP_011306827.1	Methanosarcina barkeri	Group 1k
WP_006335051.1	Gordonia rhizosphera	Group 2a
WP_012992443.1	Thermocrinis albus	Group 2a
WP_015115410.1	Nostoc sp. PCC 7107	Group 2a
WP_053379275.1	Nitrospira moscoviensis	Group 2a
WP_012384146.1	Beijerinckia indica	Group 2b
WP_012976476.1	Azospirillum lipoferum	Group 2b
WP_026436955.1	Acidovorax sp. JHL-9	Group 2b
WP_024762399.1	Pseudomonas nitroreducens	Group 2b
WP_028315676.1	Desulfatibacillum aliphaticivorans	Group 2c
WP_027150633.1	Methylobacter tundripaludum	Group 2c
WP_007019558.1	Neptuniibacter caesariensis	Group 2c
WP_011383527.1	Magnetospirillum magneticum	Group 2c
WP_010880487.1	Aquifex aeolicus	Group 2d
WP_008339288.1	Sulfurimonas gotlandica	Group 2d
WP_012663437.1	Nautilia profundicola	Group 2d
WP_012676217.1	Persephonella marina	Group 2d
WP_012020882.1	Metallosphaera sedula	Group 2e
WP_009070398.1	Metallosphaera yellowstonensis	Group 2e
WP_016729728.1	Sulfolobus islandicus	Group 2e
WP_048100359.1	Acidianus copahuensis	Group 2e
WP_013638061.1	Desulfurobacterium thermolithotrophum	Group 3a
WP_013099931.1	Methanocaldococcus infernus	Group 3a
WP_012035102.1	Methanocella arvoryzae	Group 3a
WP_013414105.1	Methanothermus fervidus	Group 3a
WP_018154259.1	Methanothermococcus thermolithotrophicus	Group 3a
WP_011449294.1	Methanospirillum hungatei	Group 3a
WP_011019299.1	Methanopyrus kandleri	Group 3a
WP_006331106.1	Gordonia rhizosphera	Group 3b
WP_015760489.1	Eggerthella lenta	Group 3b
WP_011712560.1	Magnetococcus marinus	Group 3b
WP_026841827.1	Geobacter bremensis	Group 3b
WP_011012478.1	Pyrococcus furiosus	Group 3b
WP_027222572.1	Legionella pneumophila	Group 3b
WP_013637988.1	Desulfurobacterium thermolithotrophum	Group 3c
WP_028584591.1	Desulfobulbus mediterraneus	Group 3c
WP_027191993.1	Desulfovibrio putealis	Group 3c
WP_013826546.1	Methanobacterium paludis	Group 3c
WP_019262575.1	Methanobrevibacter smithii	Group 3c
WP_012036509.1	Methanocella arvoryzae	Group 3c
WP_018154262.1	Methanothermococcus thermolithotrophicus	Group 3c
WP_011493687.1	Burkholderia xenovorans	Group 3d
WP_004322153.1	Thauera aminoaromatica	Group 3d
WP_014551946.1	Geobacter sulfurreducens	Group 3d
WP_029133296.1	Sedimenticola selenatireducens	Group 3d
WP_006362270.1	Slackia exigua	Group 4a
WP_017802632.1	Erwinia toletana	Group 4a
WP_014641051.1	Escherichia coli	Group 4a
WP_008916657.1	Providencia sneebia	Group 4a
WP_011388069.1	Rhodospirillum rubrum	Group 4b
WP_028842781.1	Thermodesulfovibrio islandicus	Group 4b
WP_012545774.1	Thermodesulfovibrio yellowstonii	Group 4b
WP_015857684.1	Thermococcus gammatolerans	Group 4b
WP_015416298.1	Desulfovibrio piezophilus	Group 4c
WP_015902767.1	Nautilia profundicola	Group 4c
WP_028112273.1	Ferrimonas kyonanensis	Group 4c
WP_026783288.1	Pleomorphomonas koreensis	Group 4c
WP_011012581.1	Pyrococcus furiosus	Group 4d
WP_004038443.1	Methanofollis liminatans	Group 4d
WP_010867842.1	Pyrococcus abyssi	Group 4d
WP_009200527.1	Anaerobaculum hydrogeniformans	Group 4d
WP_006720658.1	Collinsella stercoris	Group 4e
WP_020585229.1	Desulfobacter curvatus	Group 4e
WP_015720170.1	Geobacter sp. M18	Group 4e
WP_012035507.1	Methanocella arvoryzae	Group 4e
WP_011448732.1	Methanospirillum hungatei	Group 4e
WP_003514863.1	Ruminiclostridium thermocellum	Group 4e
WP_014183752.1	Desulfosporosinus orientis	Group 4f
WP_018702624.1	Anaeromusa acidaminophila	Group 4f
WP_018133527.1	Alicyclobacillus pohliae	Group 4f
WP_013129492.1	Thermosphaera aggregans	Group 4g
WP_011737331.1	Pelobacter propionicus	Group 4g
WP_013756005.1	Thermodesulfobium narugense	Group 4g
WP_013413704.1	Methanothermus fervidus	Group 4g
WP_011018833.1	Methanopyrus kandleri	Group 4h
WP_013295617.1	Methanothermobacter marburgensis	Group 4h
WP_013100690.1	Methanocaldococcus infernus	Group 4h
WP_012193964.1	Methanococcus maripaludis	Group 4h
WP_011449071.1	Methanospirillum hungatei	Group 4h
WP_019262598.1	Methanobrevibacter smithii	Group 4i
WP_013798188.1	Methanotorris igneus	Group 4i
WP_011972283.1	Methanococcus vannielii	Group 4i
WP_010870540.1	Methanocaldococcus jannaschii	Group 4i
